# Supplementary material for: Genetic Diversity and Population Structure in a Legacy Collection of Spring Barley Landraces Adapted to a Wide Range of Climates
Source: PLoS One. 2014 Dec 26;9(12):e116164. doi: 10.1371/journal.pone.0116164 (PMC4277474; doi:10.1371/journal.pone.0116164)
Supplement: S1 Table — The Lrc1485 collection. a) Details of accession names, their taxonomical designations, row type and kernel coverage, collection sites, collection missions and all other information available from IPK genebank documentation System (GEBIS); and b) Structure assignments to groups K = 2 to K = 20, phenotypic data for Lrc648 and haplotype information for HvCEN obtained from [74], if available are given. Accessions selected for the CRS Lrc648 are indicated. Six accessions were excluded from further analysis due to large extent of missing values. NS – not selected for core group of 648 genotypes; *lost during single seed descent and multiplication. (XLSX) [file pone.0116164.s012.xlsx]

## Sheet: Table S1a
Table S1a
Entry no.	Accession name	Taxonomical classification	Row type (2 vs. 6)	Naked/Hulled	Row type (further information)	Country of origin	Collection site	Altitude	Latitude	Longitude	Collection mission	Collection number	Collection date	DONOR	Donor number	Form received	Other number	Other number	Other number	Observations/notes	Other name
1	BCC3	Hordeum vulgare L. convar. distichon (L.) Alef. var. nutans (Rode) Alef.	2	H		Afghanistan			34.5331	69.1661						1965-01-01	637504			PI 366441	IG 128089
2	HOR1377	Hordeum vulgare L. convar. distichon (L.) Alef. var. nutans (Rode) Alef.	2	H		Afghanistan	Hindukusch / Turkistan. Hügelland		35	71.1504	*HIND-35/36	23		Inst. Pfl.-Bau u. -Zücht. Halle		1935-01-01	17542	23
3	HOR1512	Hordeum vulgare L. convar. distichon (L.) Alef. var. nigrescens Körn.	2	H		Afghanistan	Hindukusch		35	71.1504	*HIND-35/36	29 /40		Inst. Pfl.-Bau u. -Zücht. Halle		1935-01-01	17664	29 /40
4	HOR1675	Hordeum vulgare L. convar. distichon (L.) Alef. var. medicum Körn.	2	H		Afghanistan	Hindukusch		35	71.1504	*HIND-35/36	39		Inst. Pfl.-Bau u. -Zücht. Halle	HES 39	1935-01-01	17817	39;HES 39
5	HOR1707	Hordeum vulgare L. convar. distichon (L.) Alef. var. nutans (Rode) Alef.	2	H		Afghanistan	Hindukusch / Hohes Chitral		35.8833	71.5	*HIND-35/36	17		Inst. Pfl.-Bau u. -Zücht. Halle	HES 37	1935-01-01	17846	17;HES 37
7	HOR1751	Hordeum vulgare L. convar. distichon (L.) Alef. var. nutans (Rode) Alef.	2	H		Afghanistan	Hindukusch		35	71.1504	*HIND-35/36	HEP 809		Inst. Pfl.-Bau u. -Zücht. Halle	HEP 898	1935-01-01	17890	HEP 809;HEP 898
8	HOR1794	Hordeum vulgare L. convar. distichon (L.) Alef. var. nutans (Rode) Alef.	2	H		Afghanistan	Hindukusch / Turkistan. Hügelland		35	71.1504	*HIND-35/36	22		Inst. Pfl.-Bau u. -Zücht. Halle	HES 22	1935-01-01	17933	22;HES 22
9	HOR4467	Hordeum vulgare L. convar. distichon (L.) Alef. var. nutans (Rode) Alef.	2	H		Afghanistan			34.5331	69.1661				VIR Leningrad	6034		20431	6034
10	HOR4826	Hordeum vulgare L. convar. distichon (L.) Alef. var. nutans (Rode) Alef.	2	H		Afghanistan	Rabat Reny	2200	34	66			1924-09-09	Weltsort. Beltsville, Maryland, USA	CI 4173		20759	CI 4173
11	BCC2	Hordeum vulgare L. convar. distichon (L.) Alef.	2	H		Afghanistan			34.5331	69.1661						1965-01-01	637503		IG 128088	PI 366433
12	HOR754	Hordeum vulgare L. convar. distichon (L.) Alef. var. nutans (Rode) Alef.	2	H		Albania	Borowa, S		41.1	20.0667	*BALK-41	72		KWI Berlin-Dahlem		1941-01-01	16979	72
13	HOR938	Hordeum vulgare L. convar. distichon (L.) Alef. var. nutans (Rode) Alef.	2	H		Albania	Drebac		41.15	20.55	*BALK-41	2531		KWI Berlin-Dahlem		1941-01-01	17149	2531
14	HOR939	Hordeum vulgare L. convar. distichon (L.) Alef. var. nutans (Rode) Alef.	2	H		Albania	Vernitza		41.7	20.8833	*BALK-41	2565		KWI Berlin-Dahlem		1941-01-01	17150	2565
15	HOR964	Hordeum vulgare L. convar. distichon (L.) Alef. var. nutans (Rode) Alef.	2	H		Albania	Bardhiloj		41.3333	19.8311	*BALK-41	189		KWI Berlin-Dahlem		1941-01-01	17170	189
16	HOR965	Hordeum vulgare L. convar. distichon (L.) Alef. var. nutans (Rode) Alef.	2	H		Albania	Bardhiloj		41.3333	19.8311	*BALK-41	189		KWI Berlin-Dahlem		1941-01-01	17171	189
17	HOR1270	Hordeum vulgare L. convar. distichon (L.) Alef. var. nutans (Rode) Alef.	2	H		Albania	Vlesh		41.8117	20.4278	*BALK-41	2503		KWI Berlin-Dahlem		1941-01-01	17464	2503
18	HOR1389	Hordeum vulgare L. convar. distichon (L.) Alef. var. nutans (Rode) Alef.	2	H		Albania	Vernitza		41.7	20.8833	*BALK-41	2566		KWI Berlin-Dahlem		1941-01-01	17554	2566
19	HOR10092	Hordeum vulgare L. convar. distichon (L.) Alef. var. nutans (Rode) Alef.	2	H		Algeria	Algeria		36.7	3.21667			1926	VIR Leningrad	7562		25735	7562
20	HOR4468	Hordeum vulgare L. convar. distichon (L.) Alef. var. nutans (Rode) Alef.	2	H		Armenia	Armenien		40.1833	44.5167			1925	VIR Leningrad	6672		20432	6672
21	HOR4724	Hordeum vulgare L. convar. distichon (L.) Alef. var. nutans (Rode) Alef.	2	H		Armenia	Armenien		40.1833	44.5167			1926	VIR Leningrad	8166		20657	8166
22	HOR4728	Hordeum vulgare L. convar. distichon (L.) Alef. var. nutans (Rode) Alef.	2	H		Armenia	Armenien		40.1833	44.5167			1925	VIR Leningrad	6570		20661	6570
24	HOR10707	Hordeum vulgare L. convar. distichon (L.) Alef. var. nutans (Rode) Alef.	2	H		Armenia	Razdan Kol., Solakskij	200	40.1833	44.5167	SUNCAUC-86	E 1299				1987-01-01	92434	E 1299
25	HOR91	Hordeum vulgare L. convar. distichon (L.) Alef. var. erectum (Rode) Alef.	2	H		Austria	Achenkirchen		47.5267	11.7086				Inst. Pfl.-Bau u. -Zücht. Halle	D 35		16355	D 35
26	HOR108	Hordeum vulgare L. convar. distichon (L.) Alef. var. erectum (Rode) Alef.	2	H		Austria			48.2	16.35				Inst. Pfl.-Bau u. -Zücht. Halle	D 54		16371	D 54
27	HOR814	Hordeum vulgare L. convar. distichon (L.) Alef. var. erectum (Rode) Alef.	2	H		Austria	Achenkirchen		47.5267	11.7086				Sort. R. Freisleben, Halle	Oe I		17034	Oe I
28	HOR825	Hordeum vulgare L. convar. distichon (L.) Alef. var. nutans (Rode) Alef.	2	H		Austria			48.2	16.35				Sort. E. Schiemann, Berlin-Dahlem	H 247		17045	H 247			Tiroler Landgerste
29	HOR826	Hordeum vulgare L. convar. distichon (L.) Alef. var. nutans (Rode) Alef.	2	H		Austria			48.2	16.35				Sort. E. Schiemann, Berlin-Dahlem	H 247b		17046	H 247b			Tiroler Landgerste
30	HOR828	Hordeum vulgare L. convar. distichon (L.) Alef. var. nutans (Rode) Alef.	2	H		Austria			48.2	16.35				Sort. E. Schiemann, Berlin-Dahlem	H 264		17048	H 264			Tiroler Landgerste
31	HOR947	Hordeum vulgare L. convar. distichon (L.) Alef. var. nutans (Rode) Alef.	2	H		Austria	Griesi i. Sellrain		47.5267	11.2139				Inst. Pfl.-Bau u. -Zücht. Halle	D 36		17158	D 36
32	HOR1174	Hordeum vulgare L. convar. distichon (L.) Alef. var. nutans (Rode) Alef.	2	H		Austria			48.2	16.35				Sort. E. Schiemann, Berlin-Dahlem	H 248		17372	H 248			Tiroler Landgerste
34	HOR2348	Hordeum vulgare L. convar. distichon (L.) Alef. var. erectum (Rode) Alef.	2	H		Austria	Tirol / Sulztal		47.2631	11.6				Sort. E. Schiemann, Berlin-Dahlem			18413
35	HOR2404	Hordeum vulgare L. convar. distichon (L.) Alef. var. erectum (Rode) Alef.	2	H		Austria	Griesi i. Sellrain		47.5267	11.2139				Inst. Pfl.-Bau u. -Zücht. Halle	D 36		18465	D 36
36	HOR3746	Hordeum vulgare L. convar. distichon (L.) Alef. var. nutans (Rode) Alef.	2	H		Austria			48.2	16.35				Biolog. Bundesanst. Braunschweig	BBA 1186		19736	BBA 1186			Heiligenblut Landgerste
37	HOR3949	Hordeum vulgare L. convar. distichon (L.) Alef. var. nutans (Rode) Alef.	2	H		Austria	Döllach im Mölltal, Kärnten		47.0064	12.8667	AUTMAYR-22-32	1		E. Mayr, Rinn, Tirol		1922-01-01	19927	1
38	HOR3950	Hordeum vulgare L. convar. distichon (L.) Alef. var. nutans (Rode) Alef.	2	H		Austria	Mallnitz, Kärnten		47.0064	13.1667	AUTMAYR-22-32	2		E. Mayr, Rinn, Tirol		1922-01-01	19928	2
39	HOR3951	Hordeum vulgare L. convar. distichon (L.) Alef. var. nutans (Rode) Alef.	2	H		Austria	Dornbach, Kärnten		46.9589	13.5156	AUTMAYR-22-32	3		E. Mayr, Rinn, Tirol		1922-01-01	19929	3
40	HOR3952	Hordeum vulgare L. convar. distichon (L.) Alef. var. nutans (Rode) Alef.	2	H		Austria	Metnitz, Kärnten		46.9789	14.1967	AUTMAYR-22-32	4		E. Mayr, Rinn, Tirol		1922-01-01	19930	4
41	HOR3953	Hordeum vulgare L. convar. distichon (L.) Alef. var. nutans (Rode) Alef.	2	H		Austria	Kitschdorf, Kärnten		46.8531	14.5783	AUTMAYR-22-32	5		E. Mayr, Rinn, Tirol		1922-01-01	19931	5
42	HOR3954	Hordeum vulgare L. convar. distichon (L.) Alef. var. nutans (Rode) Alef.	2	H		Austria	Pockhorn, Kärnten		47.0206	12.8572	AUTMAYR-22-32	6		E. Mayr, Rinn, Tirol		1922-01-01	19932	6
43	HOR3955	Hordeum vulgare L. convar. distichon (L.) Alef. var. nutans (Rode) Alef.	2	H		Austria	Rennweg, Kärnten		47.0092	13.6056	AUTMAYR-22-32	7		E. Mayr, Rinn, Tirol		1922-01-01	19933	7
44	HOR3956	Hordeum vulgare L. convar. distichon (L.) Alef. var. nutans (Rode) Alef.	2	H		Austria	Lesachtal, Kärnten		46.7017	12.8022	AUTMAYR-22-32	8		E. Mayr, Rinn, Tirol		1922-01-01	19934	8
45	HOR3957	Hordeum vulgare L. convar. distichon (L.) Alef. var. nutans (Rode) Alef.	2	H		Austria	Zederhaus i. Lungau, Salzburg		47.1714	13.5017	AUTMAYR-22-32	9		E. Mayr, Rinn, Tirol		1922-01-01	19935	9
46	HOR3958	Hordeum vulgare L. convar. distichon (L.) Alef. var. nutans (Rode) Alef.	2	H		Austria	Höf i. Lungau, Salzburg		47.0967	13.6017	AUTMAYR-22-32	10		E. Mayr, Rinn, Tirol		1922-01-01	19936	10
47	HOR3963	Hordeum vulgare L. convar. distichon (L.) Alef. var. nutans (Rode) Alef.	2	H		Austria			48.2	16.35				E. Mayr, Rinn, Tirol		1922-01-01	19941
48	HOR3967	Hordeum vulgare L. convar. distichon (L.) Alef. var. erectum (Rode) Alef.	2	H		Austria	Fiss, Tirol		47.0658	10.6167	AUTMAYR-22-32	19		E. Mayr, Rinn, Tirol		1922-01-01	19945	19
49	HOR9848	Hordeum vulgare L. convar. distichon (L.) Alef. var. nutans (Rode) Alef.	2	H		Austria	Watzlberg bei Straßwalchen, Salzburg		47.9833	13.2858	AUT-82	1 a	1982-07-15			1982-01-01	75106	1 a
50	HOR9850	Hordeum vulgare L. convar. distichon (L.) Alef. var. nutans (Rode) Alef.	2	H		Austria	Watzlberg bei Straßwalchen, Salzburg		47.9833	13.2858	AUT-82	1 c	1982-07-15			1982-01-01	25495	1 c
51	HOR9852	Hordeum vulgare L. convar. distichon (L.) Alef. var. nutans (Rode) Alef.	2	H		Austria	Eibenberg, Mühlviertel, Oberösterreich		48.5	14.7642	AUT-82	4	1982-07-16			1982-01-01	75139	4
52	HOR9853	Hordeum vulgare L. convar. distichon (L.) Alef. var. nutans (Rode) Alef.	2	H		Austria	Eibenberg, Mühlviertel, Oberösterreich		48.5	14.7642	AUT-82	4 a	1982-07-16			1982-01-01	25498	4 a
53	HOR9855	Hordeum vulgare L. convar. distichon (L.) Alef. var. nutans (Rode) Alef.	2	H		Austria	Achleiten, Sauwald, Innviertel, Oberösterreich		48.15	14.6642	AUT-82	6 a	1982-07-19			1982-01-01	75150	6 a
54	HOR9856	Hordeum vulgare L. convar. distichon (L.) Alef. var. nutans (Rode) Alef.	2	H		Austria	Achleiten, Sauwald, Innviertel, Oberösterreich		48.15	14.6642	AUT-82	6 b	1982-07-19			1982-01-01	25501	6 b
55	HOR9857	Hordeum vulgare L. convar. distichon (L.) Alef. var. nutans (Rode) Alef.	2	H		Austria	Handenberg, Innviertel, Oberösterreich		48.1333	13.0106	AUT-82	10 a	1982-07-19			1982-01-01	75107	10 a
56	HOR14329	Hordeum vulgare L. convar. distichon (L.) Alef. var. erectum (Rode) Alef.	2	H		Austria			48.2	16.35				BAZ, Braunschweig Genetic Resources Centre, Braunschweig	38977	2003-02-12	224838	38977			IMPERIAL A.RINN TIROL
57	HOR182	Hordeum vulgare L. convar. distichon (L.) Alef. var. nutans (Rode) Alef.	2	H		Croatia	Croatia		45.1	15.2				Inst. Pfl.-Bau u. -Zücht. Halle	Kr 1		16438	Kr 1
58	HOR4444	Hordeum vulgare L. convar. distichon (L.) Alef. var. medicum Körn.	2	H		Croatia	Trebinje - Dubrovnik, between		42.6417	18.1097	YUG-64	1				1964-01-01	20409	1
60	BCC1436	Hordeum vulgare L. convar. distichon (L.) Alef. var. nutans (Rode) Alef.	2	H		Czech			48.8167	15.4667						1977-01-01	638454				HOR 8676
61	BCC1437	Hordeum vulgare L. convar. distichon (L.) Alef. var. nutans (Rode) Alef.	2	H		Czech			48.8167	15.4667						1981-01-01	638455				HOR 9638
62	HOR7344	Hordeum vulgare L. convar. distichon (L.) Alef. var. nutans (Rode) Alef.	2	H		Czech	östlich Zarnovica		48.4333	18	CSK-74	78	1974-08-03			1974-01-01	75760	78
63	HOR7345	Hordeum vulgare L. convar. distichon (L.) Alef. var. nutans (Rode) Alef.	2	H		Czech	östlich Zarnovica		48.4333	18	CSK-74	79	1974-08-03			1974-01-01	75761	79
64	HOR7379	Hordeum vulgare L. convar. distichon (L.) Alef. var. nutans (Rode) Alef.	2	H		Czech	Hrcava, östl. des Jablunka Passes, Mährisch-Schlesische Beskiden		49.5197	18.8322	CSK-74	230 a	1974-08-12			1974-01-01	75684	230 a
65	HOR7381	Hordeum vulgare L. convar. distichon (L.) Alef. var. nutans (Rode) Alef.	2	H		Czech	Hrcava, östl. des Jablunka Passes, Mährisch-Schlesische Beskiden		49.5197	18.8322	CSK-74	231 a	1974-08-12			1974-01-01	75685	231 a
67	HOR7388	Hordeum vulgare L. convar. distichon (L.) Alef. var. nutans (Rode) Alef.	2	H		Czech	Hutisko Solanec, Vsetínské Vrchy NW Vel. Karlovice		49.4167	18.2261	CSK-74	243	1974-08-13			1974-01-01	75698	243
68	HOR8658	Hordeum vulgare L. convar. distichon (L.) Alef. var. nutans (Rode) Alef.	2	H		Egypt	Ägypten, Alexandria		31.1933	29.9042			1927	VIR Leningrad	8838		24356	8838
69	HOR3539	Hordeum vulgare L. convar. distichon (L.) Alef. var. braunii Körn.	2	H		Ethiopia			9	40.3333				Inst. Pfl.-Zücht. Hohenthurm	Ab 2172		19537	Ab 2172
70	HOR3604	Hordeum vulgare L. convar. distichon (L.) Alef. var. nutans (Rode) Alef.	2	H		Ethiopia	Addis Abeba, Markt		9.01667	38.7333	ETHKUCK-59	0		H. Kuckuck, Hannover		1959-01-01	19599	0	PI 295440
71	HOR4254	Hordeum vulgare L. convar. distichon (L.) Alef. var. braunii Körn.	2	H		Ethiopia			9	40.3333				Inst. Pfl.-Zücht. Hohenthurm	Ab 1087/47		20223	Ab 1087/47
72	HOR5373	Hordeum vulgare L. convar. distichon (L.) Alef. var. medicum Körn.	2	H		Ethiopia	Ethiopia		9	40.3333			1945-09-17	Weltsort. Beltsville, Maryland, USA	CI 7208		21283	CI 7208	PI 295376
74	HOR5748	Hordeum vulgare L. convar. distichon (L.) Alef. var. heterolepis Körn.	2	H		Ethiopia	Ethiopia. Kefa, Socco	1806	8.2	36.9333			1960	Weltsort. Beltsville, Maryland, USA	CI 11450		21658	CI 11450	PI 296502
75	HOR5764	Hordeum vulgare L. convar. distichon (L.) Alef. var. hypianthinum Körn.	2	H		Ethiopia	Ethiopia, Shewa	2806	9.11667	38.6333			1960	Weltsort. Beltsville, Maryland, USA	CI 11703		21674	CI 11703	PI 296504
76	HOR5811	Hordeum vulgare L. convar. distichon (L.) Alef. var. medicum Körn.	2	H		Ethiopia	Ethiopia, Shewa	2775	9.68333	39.5333			1961-11-29	Weltsort. Beltsville, Maryland, USA	CI 11743		21721	CI 11743	PI 295382
77	HOR5914	Hordeum vulgare L. convar. distichon (L.) Alef. var. medicum Körn.	2	H		Ethiopia	Ethiopia, Gonder	2137	12.6	37.4667			30-Mar-1964	Weltsort. Beltsville, Maryland, USA	CI 12176		21824	CI 12176	PI 295378		H-2184
78	HOR5926	Hordeum vulgare L. convar. distichon (L.) Alef. var. inerme Körn.	2	H		Ethiopia	Ethiopia,Ubamer Baco	1712	5.78333	36.5667			30-Mar-1964	Weltsort. Beltsville, Maryland, USA	CI 12187		21836	CI 12187	PI 295374		H-2195
79	HOR6202	Hordeum vulgare L. convar. distichon (L.) Alef. var. erectum (Rode) Alef.	2	H		Ethiopia	Ethiopia, Shewa,Ambo	2375	9.06667	38.6167			1963	Weltsort. Beltsville, Maryland, USA	CI 12780		22112	CI 12780	PI 195990
80	HOR6802	Hordeum vulgare L. convar. distichon (L.) Alef. var. inerme Körn.	2	H		Ethiopia	Ethiopia, Tigre, Addie Gradt	2363	14.1167	39.4667			received: 05-Feb-1963	Weltsort. Beltsville, Maryland, USA	CI 12099		22710	CI 12099	PI 296517		No. 121
81	HOR6928	Hordeum vulgare L. convar. distichon (L.) Alef. var. inerme Körn.	2	H		Ethiopia	Ethiopia.Bale, shashamanne	3508	7.05	39.6333			1964	Weltsort. Beltsville, Maryland, USA	CI 12967		22831	CI 12967	PI 295375
82	HOR7928	Hordeum vulgare L. convar. distichon (L.) Alef. var. nutans (Rode) Alef.	2	H		Ethiopia	Adowa, N	1964	14.2167	38.8833			1970	Weltsort. Beltsville, Maryland, USA	PI 382467		23655	PI 382467	PI 295540
84	HOR7939	Hordeum vulgare L. convar. distichon (L.) Alef. var. nutans (Rode) Alef.	2	H		Ethiopia	Addis Abeba, SW	2492	8.63333	38.05			1970	Weltsort. Beltsville, Maryland, USA	PI 382511		23662	PI 382511	PI 295523
85	HOR7941	Hordeum vulgare L. convar. distichon (L.) Alef. var. nutans (Rode) Alef.	2	H		Ethiopia	Addis Abeba, NE	2205	8.68333	38.2333			1970	Weltsort. Beltsville, Maryland, USA	PI 382514		23663	PI 382514	PI 295500
86	HOR7946	Hordeum vulgare L. convar. distichon (L.) Alef. var. nutans (Rode) Alef.	2	H		Ethiopia	Addis Abeba, SW	2214	8.56667	38			1970	Weltsort. Beltsville, Maryland, USA	PI 382581		23668	PI 382581	PI 295526
87	HOR7947	Hordeum vulgare L. convar. distichon (L.) Alef. var. nutans (Rode) Alef.	2	H		Ethiopia	Ambo, W	2172	8.96667	37.7333			1970	Weltsort. Beltsville, Maryland, USA	PI 382585		23669	PI 382585	PI 295574
88	HOR7955	Hordeum vulgare L. convar. distichon (L.) Alef. var. nutans (Rode) Alef.	2	H		Ethiopia	Ambo, NW	2400	9.43333	37.1167			1970	Weltsort. Beltsville, Maryland, USA	PI 382613		23677	PI 382613	PI 295554
89	HOR7956	Hordeum vulgare L. convar. distichon (L.) Alef. var. erectum (Rode) Alef.	2	H		Ethiopia	Ambo, E	2377	9.06667	38.4833			1970	Weltsort. Beltsville, Maryland, USA	PI 382615		23678	PI 382615	PI 194960
90	HOR7958	Hordeum vulgare L. convar. distichon (L.) Alef. var. nutans (Rode) Alef.	2	H		Ethiopia	Addis Abeba, N	2410	10.4	37.5667			1970	Weltsort. Beltsville, Maryland, USA	PI 382641		23679	PI 382641	PI 295490
91	HOR10258	Hordeum vulgare L. convar. distichon (L.) Alef. var. erectum (Rode) Alef.	2	H		Ethiopia	Markt von Dodda, Sidamo-Gebirge		7.85	36.0833	ETHMEBUS-83	1				1983-01-01	26096	1
92	HOR10259	Hordeum vulgare L. convar. distichon (L.) Alef. var. nutans (Rode) Alef.	2	H		Ethiopia	Markt von Dodda, Sidamo-Gebirge		7.85	36.0833	ETHMEBUS-83	1				1983-01-01	26097	1
93	HOR10325	Hordeum vulgare L. convar. distichon (L.) Alef. var. nutans (Rode) Alef.	2	H		Ethiopia	Region: Sidamo, Wereda: Wendo,Ort: Boltome, 8 km von Wendo auf Weg nach Agere Selam	2370	6.4	38.3	ETH-84	208 853	1984-01-15			1984-01-01	77925	208 853
94	HOR10426	Hordeum vulgare L. convar. distichon (L.) Alef. var. nigricans Sér.	2	H		Ethiopia	Shewa, Angacha wereda / Heba,ca. 5 km NW Dogo Gena Markt		6.46667	37.0833	ETH-84	208 837				1984-01-01	26133	208 837	PI 295524
95	HOR10434	Hordeum vulgare L. convar. distichon (L.) Alef. var. nutans (Rode) Alef.	2	H		Ethiopia	Shewa, Chencha wereda / Doke Shey, ca. 15 km von Chencha		6.23333	37.5667	ETH-84	208 843				1984-01-01	26141	208 843
96	HOR10435	Hordeum vulgare L. convar. distichon (L.) Alef. var. nigricans Sér.	2	H		Ethiopia	Gamo Gofa, Chencha wereda / Doko Kele, ca. 2 km von Chencha		6.23333	37.5667	ETH-84	208 846				1984-01-01	26142	208 846	PI 295513
97	HOR10438	Hordeum vulgare L. convar. distichon (L.) Alef. var. nutans (Rode) Alef.	2	H		Ethiopia	Gamo Gofa, Chencha wereda / Chama, ca. 10 km NW Dorzie Markt		5.8	37.65	ETH-84	208 847				1984-01-01	26144	208 847
98	HOR10443	Hordeum vulgare L. convar. distichon (L.) Alef. var. nutans (Rode) Alef.	2	H		Ethiopia	Sidamo, Chelelektu wereda / Kuruma, 65 km von Dila auf Weg nach Agere Maryam	2600	6	38.25	ETH-84	208 851				1984-01-01	26149	208 851	PI 283444
99	HOR10444	Hordeum vulgare L. convar. distichon (L.) Alef. var. nutans (Rode) Alef.	2	H		Ethiopia	Sidamo, Wendo wereda / Gobadamo, 29 km von Dila auf Weg nach Wendo		6.4	38.3	ETH-84	208 852				1984-01-01	26150	208 852	PI 95112
100	HOR10446	Hordeum vulgare L. convar. distichon (L.) Alef. var. nutans (Rode) Alef.	2	H		Ethiopia	Sidamo, Agere Selam wereda / Borie, 18 km von Agere Selam auf Weg nach Kibre Mengist		6.8	38.25	ETH-84	208 855				1984-01-01	26152	208 855
101	HOR10447	Hordeum vulgare L. convar. distichon (L.) Alef. var. nutans (Rode) Alef.	2	H		Ethiopia	Sidamo, Bore wereda / Gosa Wetigia, 43 km von Agere Selam auf Weg nach Kibre Mengist		6.8	38.25	ETH-84	208 856				1984-01-01	26153	208 856	PI 277403
102	HOR10501	Hordeum vulgare L. convar. distichon (L.) Alef. var. nutans (Rode) Alef.	2	H		Ethiopia	Region Sidamo, Wereda: Wendo;Boltoma, 8 km von Wendo auf Weg nach Agere Selam	2390	6.4	38.3	ETH-84	208 853				1987-01-01	26206	208 853
103	HOR10502	Hordeum vulgare L. convar. distichon (L.) Alef. var. nutans (Rode) Alef.	2	H		Ethiopia	Region Sidamo, Wereda: Wendo;Boltoma, 8 km von Wendo auf Weg nach Agere Selam	2390	6.4	38.3	ETH-84	208 853				1984-01-01	26207	208 853
104	HOR10761	Hordeum vulgare L. convar. distichon (L.) Alef.	2	H		Ethiopia	Sidamo, Chelelektu wereda / Kuruma, 65 km von Dila auf Weg nach Agere Maryam	2600	6	38.25	ETH-84	208 851				1988-01-01	99220	208 851
105	HOR131	Hordeum vulgare L. convar. distichon (L.) Alef. var. nutans (Rode) Alef.	2	H		Finland			61.9239	25.7481				Inst. Pfl.-Bau u. -Zücht. Halle	F 14		16390	F 14
106	HOR9901	Hordeum vulgare L. convar. distichon (L.) Alef. var. nutans (Rode) Alef.	2	H		Finland			61.9239	25.7481				Inst. Genetik Univ. Helsinki, Finnland			25546
107	HOR14094	Hordeum vulgare L. convar. distichon (L.) Alef. var. nutans (Rode) Alef.	2	H		Finland			61.9239	25.7481				BAZ, Braunschweig Genetic Resources Centre, Braunschweig	38385	2003-02-06	260364	38385			EDEL VUOLYOLI
108	HOR9919	Hordeum vulgare L. convar. distichon (L.) Alef. var. nutans (Rode) Alef.	2	H		France	Commune des Allues, Canton deBozel, 1973	1350	45.4322	6.30569				B.A. Meilleur, Frontenex, Frankreich	II		25563	II
109	HOR12811	Hordeum vulgare L. convar. distichon (L.) Alef. var. nutans (Rode) Alef.	2	H		France	in der Nähe des Col du Lautaret, Ö von Grenoble	1900	45.1883	5.05778				Univ. Köln, Botanisches Institut, Köln		1997-01-01	93374
110	HOR4725	Hordeum vulgare L. convar. distichon (L.) Alef. var. nutans (Rode) Alef.	2	H		Georgia	Georgia		42.3	43.35			1949	VIR Leningrad	17491		20658	17491
111	HOR4726	Hordeum vulgare L. convar. distichon (L.) Alef. var. nutans (Rode) Alef.	2	H		Georgia			42.3	43.35				VIR Leningrad	7486		20659	7486
112	HOR8480	Hordeum vulgare L. convar. distichon (L.) Alef. var. nutans (Rode) Alef.	2	H		Georgia	Tbilissi, market		41.7097	44.7928	SUNGEORG-77	24				1977-01-01	24185	24
113	HOR9607	Hordeum vulgare L. convar. distichon (L.) Alef. var. medicum Körn.	2	H		Georgia	Doli bei Beco, SW Mestia, Rayon Mestia (Ober-Svanetien)	1350	42.3	43.35	SUNGEORG-81	6	1981-08-05			1981-01-01	83232	6
114	HOR9610	Hordeum vulgare L. convar. distichon (L.) Alef. var. nutans (Rode) Alef.	2	H		Georgia	Chaldasi bei Muzali, O Mestia, Rayon Mestia (Ober-Svanetien)	1500	43.0333	42.7297	SUNGEORG-81	14	1981-08-06			1981-01-01	83240	14
115	HOR9612	Hordeum vulgare L. convar. distichon (L.) Alef. var. nutans (Rode) Alef.	2	H		Georgia	Lami bei Latali, SW Mestia, Rayon Mestia (Ober-Svanetien)	1350	43.0333	42.7297	SUNGEORG-81	33	1981-08-07			1981-01-01	83259	33
116	HOR9613	Hordeum vulgare L. convar. distichon (L.) Alef. var. nutans (Rode) Alef.	2	H		Georgia	Macchvarisi bei Latali, SW Mestia, Rayon Mestia (Ober-Svanetien)		43.0333	42.7297	SUNGEORG-81	47	1981-08-07			1981-01-01	83273	47
117	HOR9616	Hordeum vulgare L. convar. distichon (L.) Alef. var. nutans (Rode) Alef.	2	H		Georgia	Lagami, 2 km NO Mestia, Rayon Mestia (Ober-Svanetien)		43.0333	42.7297	SUNGEORG-81	59	1981-08-08			1981-01-01	83285	59
118	HOR9617	Hordeum vulgare L. convar. distichon (L.) Alef. var. nutans (Rode) Alef.	2	H		Georgia	Lagami, 2 km NO Mestia, Rayon Mestia (Ober-Svanetien)		43.0333	42.7297	SUNGEORG-81	63	1981-08-08			1981-01-01	83289	63
119	HOR9618	Hordeum vulgare L. convar. distichon (L.) Alef. var. hypianthinum Körn.	2	H		Georgia	Lancvali 1 km O Mestia, RayonMestia (Ober-Svanetien)		43.0456	42.7297	SUNGEORG-81	71	1981-08-08			1981-01-01	83297	71
120	HOR9619	Hordeum vulgare L. convar. distichon (L.) Alef. var. nutans (Rode) Alef.	2	H		Georgia	Lancvali 1 km O Mestia, RayonMestia (Ober-Svanetien)		43.0456	42.7297	SUNGEORG-81	73	1981-08-08			1981-01-01	83299	73
121	HOR9626	Hordeum vulgare L. convar. distichon (L.) Alef. var. medicum Körn.	2	H		Georgia	Zibiani bei Usguli, OSO Mestia, Rayon Mestia (Ober-Svanetien)	2000	42.9164	43.0114	SUNGEORG-81	84	1981-08-09			1981-01-01	83310	84
122	HOR9630	Hordeum vulgare L. convar. distichon (L.) Alef. var. medicum Körn.	2	H		Georgia	Nikorcminda SW Ambrolauri, Rayon Ambrolauri (Unter-Raca)		42.4594	43.0878	SUNGEORG-81	229	1981-08-15			1981-01-01	83455	229
123	HOR9816	Hordeum vulgare L. convar. distichon (L.) Alef. var. nutans (Rode) Alef.	2	H		Georgia	Majakovski (Rayon Majakovski), am Fuß einer Nordkette des Meszchetskij chrebet, S-Imeretien		42.1	42.8	SUNGEORG-82	563 d	1982-08-06			1983-01-01	25463	563 d
124	HOR9869	Hordeum vulgare L. convar. distichon (L.) Alef. var. nutans (Rode) Alef.	2	H		Georgia	Cubiani bei Usguli, OSO Mestia, Rayon Mestia (Ober-Svanetien)	1950	42.9164	43.0114	SUNGEORG-81	80 a	1981-08-09			1981-01-01	25514	80 a
125	HOR9870	Hordeum vulgare L. convar. distichon (L.) Alef. var. nutans (Rode) Alef.	2	H		Georgia	Cubiani bei Usguli, OSO Mestia, Rayon Mestia (Ober-Svanetien)	1950	42.9164	43.0114	SUNGEORG-81	81 a	1981-08-09			1981-01-01	25515	81 a
126	HOR9871	Hordeum vulgare L. convar. distichon (L.) Alef. var. nutans (Rode) Alef.	2	H		Georgia	Zibiani bei Usguli, OSO Mestia, Rayon Mestia (Ober-Svanetien)	2000	42.9164	43.0114	SUNGEORG-81	85 a	1981-08-09			1981-01-01	25516	85 a
127	HOR10357	Hordeum vulgare L. convar. distichon (L.) Alef. var. nutans (Rode) Alef.	2	H		Georgia	Latali, SW Mestia (Rayon Mestia), Ober-Svanetien	1270 - 1300	43.0456	42.7297	SUNGEORG-84	1056	1984-07-27			1984-01-01	84285	1056
128	HOR10463	Hordeum vulgare L. convar. distichon (L.) Alef. var. nutans (Rode) Alef.	2	H		Georgia	Ober-Svanetien / Cazasi, Bez.Usguli (Rayon Mestia), am Oberlauf des Inguri		42.9164	43.0114	SUNGEORG-84	1064 c				1984-01-01	26169	1064 c
129	HOR10464	Hordeum vulgare L. convar. distichon (L.) Alef. var. hypianthinum Körn.	2	H		Georgia	Ober-Svanetien / Zibiani, Bez.Usguli (Rayon Mestia), am Oberlauf des Inguri		42.9164	43.0114	SUNGEORG-84	1066				1984-01-01	26170	1066
130	HOR10465	Hordeum vulgare L. convar. distichon (L.) Alef. var. nutans (Rode) Alef.	2	H		Georgia	Ober-Svanetien / Zibiani, Bez.Usguli (Rayon Mestia), am Oberlauf des Inguri		42.9164	43.0114	SUNGEORG-84	1066				1984-01-01	26171	1066
131	HOR10466	Hordeum vulgare L. convar. distichon (L.) Alef. var. nutans (Rode) Alef.	2	H		Georgia	Ober-Svanetien / Zibiani, Bez.Usguli (Rayon Mestia), am Oberlauf des Inguri		42.9164	43.0114	SUNGEORG-84	1066				1984-01-01	26172	1066
132	HOR10640	Hordeum vulgare L. convar. distichon (L.) Alef. var. nutans (Rode) Alef.	2	H		Georgia	Choniscala, ca 8 km südlich von Satili, Rayon Duseti, hist. Provinz Chevsuretien	1750	42.65	45.15	SUNGEORG-86	2079	1986-08-08			1986-01-01	85251	2079
133	HOR10641	Hordeum vulgare L. convar. distichon (L.) Alef. var. nutans (Rode) Alef.	2	H		Georgia	Satili, ca. 80 km nw Duseti, Rayon Duseti, historische Provinz Chevsuretien	1450	42.65	45.15	SUNGEORG-86	2072	1986-08-07			1986-01-01	85244	2072
134	HOR10645	Hordeum vulgare L. convar. distichon (L.) Alef. var. nutans (Rode) Alef.	2	H		Georgia	Labaiskari, Argun-Tal oberhalbvon Satili, Rayon Duseti, historische Provinz Chevsuretien	2100	42.5467	45.6786	SUNGEORG-86	2101	1986-08-09			1986-01-01	85273	2101
135	HOR10649	Hordeum vulgare L. convar. distichon (L.) Alef. var. nutans (Rode) Alef.	2	H		Georgia	Ukanapsavi (Calachevi), ca 13Km östlich von Suapcho, Rayon Duseti, historische Provinz Psavi	1650	42.3	43.35	SUNGEORG-86	2156	1986-08-13			1986-01-01	85328	2156
136	HOR10741	Hordeum vulgare L. convar. distichon (L.) Alef. var. nutans (Rode) Alef.	2	H		Georgia	Satili, ca 80 km NW Duseti, Rayon Duseti, historische Provinz Chevsuretien	1400	42.65	45.15	SUNGEORG-87	2171	1987-08-14			1988-01-01	85338	2171
137	HOR10749	Hordeum vulgare L. convar. distichon (L.) Alef. var. nutans (Rode) Alef.	2	H		Georgia	Kvavlo, oberhalb Dartlo, NW Omalo, Rayon Achmeta, historische Provinz Tuschetien	2100	45.3667	45.6167	SUNGEORG-87	2208	1987-08-20			1988-01-01	85375	2208
138	HOR10774	Hordeum vulgare L. convar. distichon (L.) Alef. var. nutans (Rode) Alef.	2	H		Georgia	Andaki, im Tal des gleichnamigen Flusses, zwischen Muco und Satili, Rayon Duseti, historische Provinz Chevsuretien		42.7167	45.35	SUNGEORG-87	2229	1988-01-19			1988-01-01	85396	2229
139	HOR10775	Hordeum vulgare L. convar. distichon (L.) Alef. var. nutans (Rode) Alef.	2	H		Georgia	Chachabo, SW Satili, außerordentlich isoliert liegende Siedlung, Rayon Duseti, historische Provinz Chevsuretien		42.65	45.15	SUNGEORG-87	2230	1988-01-19			1988-01-01	85397	2230
140	HOR10890	Hordeum vulgare L. convar. distichon (L.) Alef. var. nutans (Rode) Alef.	2	H		Georgia			42.3	43.35						1990-01-01	638996			Sommerform, als Beimischung im Weizen; das Material stammt ursprünglich aus Dzavachetien, sehr alter georgischer Landsorten-Typ
141	HOR10971	Hordeum vulgare L. convar. distichon (L.) Alef. var. nutans (Rode) Alef.	2	H		Georgia	Kulalisi, Rayon Bogdanovka, NWdes Rayonzentrums, historische Provinz Dzavacheti, armenisches Dorf	2000	41.71	42.99	SUNGEORG-90	2943	1990-07-01			1990-01-01	86161	2943			Achaltesli
142	HOR10972	Hordeum vulgare L. convar. distichon (L.) Alef. var. nutans (Rode) Alef.	2	H		Georgia	Bogdanovka, Zentrum des gleichnamigen Rayons, historische Provinz Dzavacheti	2000	41.71	42.99	SUNGEORG-90	2946	1990-07-02			1990-01-01	86164	2946			Achaltesli
143	HOR10973	Hordeum vulgare L. convar. distichon (L.) Alef. var. nutans (Rode) Alef.	2	H		Georgia	Bogdanovka, Zentrum des gleichnamigen Rayons, historische Provinz Dzavacheti	2000	41.71	42.99	SUNGEORG-90	2947	1990-07-02			1990-01-01	86165	2947			Achaltesli
144	HOR10989	Hordeum vulgare L. convar. distichon (L.) Alef. var. nutans (Rode) Alef.	2	H		Georgia	Sviri nw Achalciche, Rayon Achalciche (Meßscheti), an dem Südabfall des Meßscheti-Gebirges, Bevölkerung aus Imeretien stammend	1450	41.71	42.99	SUNGEORG-89	2738 b	1989-09-26			1991-01-01	90869	2738 b
145	HOR11320	Hordeum vulgare L. convar. distichon (L.) Alef. var. nutans (Rode) Alef.	2	H		Georgia	Cchaveri, sw Kaspi, Rayon Kaspi (Inner-Kartli), Bergzug der Nordkette des Trialeti-Gebirges, ossetische Siedlung	1200	42.3	43.35	SUNGEORG-89	2687 a	1989-09-20			1994-01-01	87739	2687 a
146	HOR336	Hordeum vulgare L. convar. distichon (L.) Alef. var. freislebenii Mansf.	2	H		Germany			51.1656	10.4514				DSG-Saatz. Langenstein	325		16578	325
147	HOR354	Hordeum vulgare L. convar. distichon (L.) Alef. var. nutans (Rode) Alef.	2	H		Germany			51.1756	10.4614				J. Schmid, Tannenbrunn/Bad.			16591				Schmids Messkirchner Landgerste
148	HOR1422	Hordeum vulgare L. convar. distichon (L.) Alef. var. nutans (Rode) Alef.	2	H		Germany			51.1656	10.4514				Bot. Gart. Univ. Marburg			17582
149	HOR1423	Hordeum vulgare L. convar. distichon (L.) Alef. var. nutans (Rode) Alef.	2	H		Germany			51.1756	10.4614				Bot. Gart. Univ. Marburg			17583
150	BCC1443	Hordeum vulgare L. convar. distichon (L.) Alef. var. nutans (Rode) Alef.	2	H		Germany			51.1856	10.4714						2004-01-01	638461				Probsteiner Landgerste
151	HOR1903	Hordeum vulgare L. convar. distichon (L.) Alef. var. nutans (Rode) Alef.	2	H		Germany			51.1856	10.4714				MPI Zücht.-Forsch. Voldagsen			18036				Kraffts Starkenburger Land
152	HOR2072	Hordeum vulgare L. convar. distichon (L.) Alef. var. nutans (Rode) Alef.	2	H		Germany			51.1856	10.4714				Sortenamt Halle			18184				Probsteier Landgerste
153	HOR2195	Hordeum vulgare L. convar. distichon (L.) Alef. var. nutans (Rode) Alef.	2	H		Germany			51.1856	10.4714				Sortenamt Halle			18292				Lüttichaus Landgerste
154	HOR2202	Hordeum vulgare L. convar. distichon (L.) Alef. var. nutans (Rode) Alef.	2	H		Germany			51.1756	10.4914				Sortenamt Halle			18297				Jassener Landgerste
155	HOR2211	Hordeum vulgare L. convar. distichon (L.) Alef. var. nutans (Rode) Alef.	2	H		Germany			51.1956	10.4614				Sortenamt Halle			18305				Bergers Veredelte Schlesische Landgerste
156	HOR2212	Hordeum vulgare L. convar. distichon (L.) Alef. var. nutans (Rode) Alef.	2	H		Germany			51.1756	10.4914				Sortenamt Halle			18306				Guttentager Landgerste
157	HOR2962	Hordeum vulgare L. convar. distichon (L.) Alef. var. nutans (Rode) Alef.	2	H		Germany			51.1956	10.4614				Biolog. Bundesanst. Braunschweig	BBA 886		18985	BBA 886			Lüttichauer Land
158	HOR3757	Hordeum vulgare L. convar. distichon (L.) Alef. var. nutans (Rode) Alef.	2	H		Germany			51.1756	10.4914				Biolog. Bundesanst. Braunschweig	BBA 1211		19747	BBA 1211			Neuhaus Selchower Land I
159	HOR3758	Hordeum vulgare L. convar. distichon (L.) Alef. var. nutans (Rode) Alef.	2	H		Germany			51.1956	10.4614				Biolog. Bundesanst. Braunschweig	BBA 1212		19748	BBA 1212			Neuhaus Selchower Land II
160	HOR11519	Hordeum vulgare L. convar. distichon (L.) Alef. var. nutans (Rode) Alef.	2	H		Germany			51.1756	10.4914				Museumsdorf Berlin-Düppel		1994-01-01	69543
161	HOR12417	Hordeum vulgare L. convar. distichon (L.) Alef. var. nutans (Rode) Alef.	2	H		Germany			51.1956	10.4614				FHS Nürtingen, Inst. f. Pflanzenbau u. angew. Züchtg., Prof. J. Sneyd	SGB 80	1995-01-01	36695	SGB 80
162	HOR14025	Hordeum vulgare L. convar. distichon (L.) Alef. var. erectum (Rode) Alef.	2	H		Germany			51.1756	10.4914				BAZ, Braunschweig Genetic Resources Centre, Braunschweig	38968	2003-01-21	233309	38968			WEBSKYSCHE SOMMERGERSTE
163	HOR14037	Hordeum vulgare L. convar. distichon (L.) Alef. var. nutans (Rode) Alef.	2	H		Germany			51.1956	10.4614				BAZ, Braunschweig Genetic Resources Centre, Braunschweig	38446	2003-01-21	228423	38446			FIRLBECKS WEIHENSTEPHANER MEHLTAURESISTENTE III
164	HOR14040	Hordeum vulgare L. convar. distichon (L.) Alef. var. nutans (Rode) Alef.	2	H		Germany			51.1756	10.4914				BAZ, Braunschweig Genetic Resources Centre, Braunschweig	38445	2003-01-21	260357	38445			FIRLBECKS WEIHENSTEPHANER II
165	HOR14064	Hordeum vulgare L. convar. distichon (L.) Alef. var. nutans (Rode) Alef.	2	H		Germany			51.1956	10.4614				BAZ, Braunschweig Genetic Resources Centre, Braunschweig	38420	2003-02-06	260372	38420			AMBERGER
166	HOR14363	Hordeum vulgare L. convar. distichon (L.) Alef. var. nutans (Rode) Alef.	2	H		Germany			51.1756	10.4914				BAZ, Braunschweig Genetic Resources Centre, Braunschweig	38468	2003-02-12	247121	38468
167	HOR14364	Hordeum vulgare L. convar. distichon (L.) Alef. var. nutans (Rode) Alef.	2	H		Germany			51.1956	10.4614				BAZ, Braunschweig Genetic Resources Centre, Braunschweig	38467	2003-02-12	251681	38467
168	HOR14374	Hordeum vulgare L. convar. distichon (L.) Alef. var. nutans (Rode) Alef.	2	H		Germany			51.1756	10.4914				BAZ, Braunschweig Genetic Resources Centre, Braunschweig	38456	2003-02-12	247116	38456			HARRER ISDANIA
169	HOR15961	Hordeum vulgare L. convar. distichon (L.) Alef. var. nutans (Rode) Alef.	2	H		Germany			51.1956	10.4614				BAZ, Braunschweig Genetic Resources Centre, Braunschweig	38500	2003-04-25	240798	38500			LICHTIS LECHTAL-SAATGERSTE.
170	HOR673	Hordeum vulgare L. convar. distichon (L.) Alef. var. nutans (Rode) Alef.	2	H		Greece	Kreta / Ambeluzos		35.2667	25.6167	*BALK-42	277		KWI Berlin-Dahlem		1942-01-01	16898	277
171	HOR725	Hordeum vulgare L. convar. distichon (L.) Alef. var. nutans (Rode) Alef.	2	H		Greece	Peloponnes / Dseferemini		37.6667	22.1833	*BALK-42	880		KWI Berlin-Dahlem		1942-01-01	16950	880
172	HOR753	Hordeum vulgare L. convar. distichon (L.) Alef. var. nutans (Rode) Alef.	2	H		Greece	N Greece / Mega Rema		38.3167	23.7617	*BALK-41	12		KWI Berlin-Dahlem		1941-01-01	16978	12
173	HOR869	Hordeum vulgare L. convar. distichon (L.) Alef. var. nutans (Rode) Alef.	2	H		Greece	Kreta / Iraklion, W		35.3289	25.1383	*BALK-42	233		KWI Berlin-Dahlem		1942-01-01	17088	233
174	HOR876	Hordeum vulgare L. convar. distichon (L.) Alef. var. medicum Körn.	2	H		Greece	Kreta / Ambeluzos		35.2667	25.6167	*BALK-42	280		KWI Berlin-Dahlem		1942-01-01	17095	280
176	HOR882	Hordeum vulgare L. convar. distichon (L.) Alef. var. nutans (Rode) Alef.	2	H		Greece	Peloponnes / Karteri		37.6667	22.1833	*BALK-42	1097		KWI Berlin-Dahlem		1942-01-01	17100	1097
177	HOR883	Hordeum vulgare L. convar. distichon (L.) Alef. var. nutans (Rode) Alef.	2	H		Greece	Peloponnes		37.6667	22.1833	*BALK-42	1167		KWI Berlin-Dahlem		1942-01-01	17101	1167
178	HOR937	Hordeum vulgare L. convar. distichon (L.) Alef. var. nutans (Rode) Alef.	2	H		Greece	N Greece / Flamburary		39.0742	21.8242	*BALK-41	2358		KWI Berlin-Dahlem		1941-01-01	17148	2358
179	HOR941	Hordeum vulgare L. convar. distichon (L.) Alef. var. nutans (Rode) Alef.	2	H		Greece	Peloponnes / Vamvakou		39.3333	22.4167	*BALK-42	785		KWI Berlin-Dahlem		1942-01-01	17152	785
180	HOR943	Hordeum vulgare L. convar. distichon (L.) Alef. var. nutans (Rode) Alef.	2	H		Greece	Peloponnes / Karteri		37.6667	22.1833	*BALK-42	1097		KWI Berlin-Dahlem		1942-01-01	17154	1097
181	HOR1122	Hordeum vulgare L. convar. distichon (L.) Alef. var. medicum Körn.	2	H		Greece	Kreta / Ambeluzos		35.2667	25.6167	*BALK-42	279		KWI Berlin-Dahlem		1942-01-01	17323	279
182	HOR1127	Hordeum vulgare L. convar. distichon (L.) Alef. var. nutans (Rode) Alef.	2	H		Greece	Peloponnes / Skafidaki near Argos		37.6667	22.1833	*BALK-42	109		KWI Berlin-Dahlem		1942-01-01	17328	109
183	HOR1268	Hordeum vulgare L. convar. distichon (L.) Alef. var. nutans (Rode) Alef.	2	H		Greece	N Greece / Vutsara		39.0742	21.8242	*BALK-41	2398		KWI Berlin-Dahlem		1941-01-01	17462	2398
184	HOR1283	Hordeum vulgare L. convar. distichon (L.) Alef. var. nutans (Rode) Alef.	2	H		Greece	N Greece / Platikambos		39.6217	22.5344	*BALK-41	1326		Inst. Pfl.-Bau u. -Zücht. Halle	266	1941-01-01	17476	1326;266
185	HOR1385	Hordeum vulgare L. convar. distichon (L.) Alef. var. nutans (Rode) Alef.	2	H		Greece	Peloponnes / Vamvakou		39.3333	22.4167	*BALK-42	785		KWI Berlin-Dahlem		1942-01-01	17550	785
186	HOR1386	Hordeum vulgare L. convar. distichon (L.) Alef. var. nutans (Rode) Alef.	2	H		Greece	N Greece / Skamneli		39.9	21.8333	*BALK-41	2338		KWI Berlin-Dahlem		1941-01-01	17551	2338
187	HOR1737	Hordeum vulgare L. convar. distichon (L.) Alef. var. nutans (Rode) Alef.	2	H		Greece	Kreta, Wutas		37.6667	22.1833	*BALK-42	184		KWI Berlin-Dahlem		1942-01-01	17876	184
188	HOR1943	Hordeum vulgare L. convar. distichon (L.) Alef. var. nutans (Rode) Alef.	2	H		Greece	Peloponnes / Bissia		37.6667	22.1833	*BALK-42	11		KWI Berlin-Dahlem		1942-01-01	18070	11
189	HOR2674	Hordeum vulgare L. convar. distichon (L.) Alef. var. erectum (Rode) Alef.	2	H		Greece	Kreta / Wukolis and Anoskoli,between		35.2667	25.6167	*BALK-42	133		KWI Berlin-Dahlem		1942-01-01	18703	133
190	HOR1931	Hordeum vulgare L. convar. distichon (L.) Alef. var. nutans (Rode) Alef.	2	H		Hungary			47.1622	19.5031				Sortenprüf. Budapest, Ungarn			18058
191	HOR3759	Hordeum vulgare L. convar. distichon (L.) Alef. var. nutans (Rode) Alef.	2	H		Hungary			47.1622	19.5031				Biolog. Bundesanst. Braunschweig	BBA 1227		19749	BBA 1227			Pecser Landsorte
192	HOR2770	Hordeum vulgare L. convar. distichon (L.) Alef. var. nutans (Rode) Alef.	2	H		Iran	Dashbolag, 45 km von Hamedan,Höhe: ca.1900	1900	35.6	48.8167	IRNFAOKU-52-54	113 c		H. Kuckuck, Hannover	1959: 3379	1954-01-01	18798	113 c;1959: 3379
193	HOR2771	Hordeum vulgare L. convar. distichon (L.) Alef. var. nutans (Rode) Alef.	2	H		Iran	Kahrise, 102 km von HamedanHöhe: ca.1400	1400	34.5833	47.8	IRNFAOKU-52-54	127 a		H. Kuckuck, Hannover	1959: 3380	1954-01-01	18799	127 a;1959: 3380
195	HOR2785	Hordeum vulgare L. convar. distichon (L.) Alef. var. nutans (Rode) Alef.	2	H		Iran	34 km von Teheran nach Firuzkuh	1680	35.6	51.8667	IRNFAOKU-52-54	388 c		H. Kuckuck, Hannover	1959: 3394	1954-01-01	18813	388 c;1959: 3394
196	HOR2792	Hordeum vulgare L. convar. distichon (L.) Alef. var. nutans (Rode) Alef.	2	H		Iran	Behbahan, 650 m	650	30.5167	50.85	IRNFAOKU-52-54	9 f		H. Kuckuck, Hannover	1959: 3404	1954-01-01	18820	9 f;1959: 3404
197	HOR2793	Hordeum vulgare L. convar. distichon (L.) Alef. var. nutans (Rode) Alef.	2	H		Iran	Behbahan, 650 m	650	30.5167	50.85	IRNFAOKU-52-54	9 m		H. Kuckuck, Hannover	1959: 3405	1954-01-01	18821	9 m;1959: 3405
198	HOR2794	Hordeum vulgare L. convar. distichon (L.) Alef. var. nutans (Rode) Alef.	2	H		Iran	13 km südl. Ramhormos	70 - 80	31.5333	49.8333	IRNFAOKU-52-54	13 a		H. Kuckuck, Hannover	1959: 3406	1954-01-01	18822	13 a;1959: 3406
199	HOR2795	Hordeum vulgare L. convar. distichon (L.) Alef. var. nutans (Rode) Alef.	2	H		Iran	40 km von Masjed-Suleiman nachShushtar und Dezful ; Höhe: ca.600	600	32.55	49.8333	IRNFAOKU-52-54	19 c		H. Kuckuck, Hannover	1959: 3408	1954-01-01	18823	19 c;1959: 3408
200	HOR2796	Hordeum vulgare L. convar. distichon (L.) Alef. var. nutans (Rode) Alef.	2	H		Iran	2 km von EndemeshkHöhe: ca.150	150	32.55	48.8167	IRNFAOKU-52-54	23 b		H. Kuckuck, Hannover	1959: 3409	1954-01-01	18824	23 b;1959: 3409
201	HOR2797	Hordeum vulgare L. convar. distichon (L.) Alef. var. nutans (Rode) Alef.	2	H		Iran	In der Nähe von Shush, Farm Hossein Abad	110	32.55	48.8167	IRNFAOKU-52-54	26 e		H. Kuckuck, Hannover	1959: 3410	1954-01-01	18825	26 e;1959: 3410
202	HOR2803	Hordeum vulgare L. convar. distichon (L.) Alef. var. nutans (Rode) Alef.	2	H		Iran	Gaveharokh, 132 km von Esfahan, 24 km von Shahr-Kord	2300	32.55	50.85	IRNFAOKU-52-54	60 k		H. Kuckuck, Hannover	1959: 3417	1954-01-01	18830	60 k;1959: 3417
203	HOR2804	Hordeum vulgare L. convar. distichon (L.) Alef. var. nutans (Rode) Alef.	2	H		Iran	Sorish-Gan, 12 km von Shahr-Kord; Höhe: ca.2070	2070	32.55	50.85	IRNFAOKU-52-54	65 m		H. Kuckuck, Hannover	1959: 3418	1954-01-01	18831	65 m;1959: 3418
204	HOR2807	Hordeum vulgare L. convar. distichon (L.) Alef. var. nutans (Rode) Alef.	2	H		Iran	107 km von Esfahan nach ArakHöhe: ca.2300	2300	32.55	50.85	IRNFAOKU-52-54	80 a		H. Kuckuck, Hannover	1959: 3421	1954-01-01	18834	80 a;1959: 3421
205	HOR2808	Hordeum vulgare L. convar. distichon (L.) Alef. var. nutans (Rode) Alef.	2	H		Iran	123 km von Esfahan nach ArakHöhe: ca.2400	2400	33.5667	50.85	IRNFAOKU-52-54	82 e		H. Kuckuck, Hannover	1959: 3422	1954-01-01	18835	82 e;1959: 3422
206	HOR2809	Hordeum vulgare L. convar. distichon (L.) Alef. var. nutans (Rode) Alef.	2	H		Iran	145 km von Esfahan nach ArakHöhe: ca.2400	2400	33.5667	50.85	IRNFAOKU-52-54	84 h		H. Kuckuck, Hannover	1959: 3424	1954-01-01	18836	84 h;1959: 3424
207	HOR2810	Hordeum vulgare L. convar. distichon (L.) Alef. var. nutans (Rode) Alef.	2	H		Iran	24 km von Golpaigan nach Arak	1929	33.5667	50.85	IRNFAOKU-52-54	87 a		H. Kuckuck, Hannover	1959: 3425	1954-01-01	18837	87 a;1959: 3425
208	HOR2815	Hordeum vulgare L. convar. distichon (L.) Alef. var. medicum Körn.	2	H		Iran	Koorijan, 33 km von Hamedan nach Damaq; Höhe: ca.1600	1600	35.6	48.8167	IRNFAOKU-52-54	105 d		H. Kuckuck, Hannover		1954-01-01	18842	105 d
209	HOR2816	Hordeum vulgare L. convar. distichon (L.) Alef. var. nutans (Rode) Alef.	2	H		Iran	Koorijan, 33 km von Hamedan nach Damaq; Höhe: ca.1600	1600	35.6	48.8167	IRNFAOKU-52-54	105 d		H. Kuckuck, Hannover	1959: 3431	1954-01-01	18843	105 d;1959: 3431
210	HOR2818	Hordeum vulgare L. convar. distichon (L.) Alef. var. nutans (Rode) Alef.	2	H		Iran	87 km von Hamedan nach DamaqHöhe: ca.1800	1800	35.6	48.8167	IRNFAOKU-52-54	108 b		H. Kuckuck, Hannover	1959: 3433	1954-01-01	18845	108 b;1959: 3433
211	HOR2819	Hordeum vulgare L. convar. distichon (L.) Alef. var. nutans (Rode) Alef.	2	H		Iran	Damaq, 120 km von HamedanHöhe: ca.1700	1700	35.6	48.8167	IRNFAOKU-52-54	110 f		H. Kuckuck, Hannover	1959: 3434	1954-01-01	18846	110 f;1959: 3434
212	HOR2820	Hordeum vulgare L. convar. distichon (L.) Alef. var. medicum Körn.	2	H		Iran	Damaq, 120 km von HamedanHöhe: ca.1700	1700	35.6	48.8167	IRNFAOKU-52-54	110 f		H. Kuckuck, Hannover	1959: 3435	1954-01-01	18847	110 f;1959: 3435
213	HOR2823	Hordeum vulgare L. convar. distichon (L.) Alef. var. nutans (Rode) Alef.	2	H		Iran	Wenessar, 45 km von Hamedan (Rückweg); Höhe: ca.2200	2200	35.6	48.8167	IRNFAOKU-52-54	115 c		H. Kuckuck, Hannover	1959: 3438	1954-01-01	18850	115 c;1959: 3438
214	HOR2824	Hordeum vulgare L. convar. distichon (L.) Alef. var. medicum Körn.	2	H		Iran	Kahrise, 102 km von HamedanHöhe: ca.1400	1400	34.5833	47.8	IRNFAOKU-52-54	127 a		H. Kuckuck, Hannover	1959: 3439	1954-01-01	18851	127 a;1959: 3439
215	HOR2828	Hordeum vulgare L. convar. distichon (L.) Alef. var. nutans (Rode) Alef.	2	H		Iran	Awan auf der Strasse nach Nahavand, 97 km von Kermanshah	1500	34.5833	48.8167	IRNFAOKU-52-54	136 c		H. Kuckuck, Hannover	1959: 3443	1954-01-01	18855	136 c;1959: 3443
216	HOR2829	Hordeum vulgare L. convar. distichon (L.) Alef. var. nutans (Rode) Alef.	2	H		Iran	nach Nahavand, 115 km von Kermanshah	1500	34.5833	48.8167	IRNFAOKU-52-54	138 c		H. Kuckuck, Hannover	1959: 3444	1954-01-01	18856	138 c;1959: 3444
217	HOR2830	Hordeum vulgare L. convar. distichon (L.) Alef. var. medicum Körn.	2	H		Iran	nach Nahavand, 115 km von Kermanshah	1500	34.5833	48.8167	IRNFAOKU-52-54	138 c		H. Kuckuck, Hannover	1959: 3445	1954-01-01	18857	138 c;1959: 3445
218	HOR2831	Hordeum vulgare L. convar. distichon (L.) Alef. var. medicum Körn.	2	H		Iran	Dagarabad, 8 km von NahavandHöhe: ca.1700	1700	34.5833	48.8167	IRNFAOKU-52-54	141 c		H. Kuckuck, Hannover	1959: 3446	1954-01-01	18858	141 c;1959: 3446
219	HOR2833	Hordeum vulgare L. convar. distichon (L.) Alef. var. nutans (Rode) Alef.	2	H		Iran	31 km von NahavandHöhe: ca.1800	1800	34.5833	48.8167	IRNFAOKU-52-54	144 a		H. Kuckuck, Hannover	1959: 3448	1954-01-01	18860	144 a;1959: 3448
220	HOR2838	Hordeum vulgare L. convar. distichon (L.) Alef. var. nutans (Rode) Alef.	2	H		Iran	Farm Hossein Abad, 116 km vonAhwaz	120	31.5333	48.8167	IRNFAOKU-52-54	187 a		H. Kuckuck, Hannover	1959: 3453	1954-01-01	18865	187 a;1959: 3453
221	HOR2841	Hordeum vulgare L. convar. distichon (L.) Alef. var. medicum Körn.	2	H		Iran	106 km von Miani nach Tabriz	1680	37.6333	46.7833	IRNFAOKU-52-54	210 c		H. Kuckuck, Hannover		1954-01-01	18868	210 c
222	HOR2844	Hordeum vulgare L. convar. distichon (L.) Alef. var. medicum Körn.	2	H		Iran	152 km von Miani nach Tabriz	1940	37.6333	46.7833	IRNFAOKU-52-54	213 a		H. Kuckuck, Hannover		1954-01-01	18871	213 a
223	HOR2845	Hordeum vulgare L. convar. distichon (L.) Alef. var. nutans (Rode) Alef.	2	H		Iran	152 km von Miani nach Tabriz	1940	37.6333	46.7833	IRNFAOKU-52-54	213 a		H. Kuckuck, Hannover		1954-01-01	18872	213 a
224	HOR2849	Hordeum vulgare L. convar. distichon (L.) Alef. var. nigrescens Körn.	2	H		Iran	Gindergache, 10 km von Mahabadnach Tabriz	1200	37.6333	46.7833	IRNFAOKU-52-54	249 f		H. Kuckuck, Hannover		1954-01-01	18876	249 f
225	HOR2851	Hordeum vulgare L. convar. distichon (L.) Alef. var. persicum Körn.	2	H		Iran	126 km von Mahabad nach Tabriz	1220	38.65	46.7833	IRNFAOKU-52-54	253 f		H. Kuckuck, Hannover		1954-01-01	18878	253 f
226	HOR2852	Hordeum vulgare L. convar. distichon (L.) Alef. var. nigrescens Körn.	2	H		Iran	126 km von Mahabad nach Tabriz	1220	38.65	46.7833	IRNFAOKU-52-54	253 f		H. Kuckuck, Hannover		1954-01-01	18879	253 f
227	HOR2853	Hordeum vulgare L. convar. distichon (L.) Alef. var. nigricans Sér.	2	H		Iran	126 km von Mahabad nach Tabriz	1220	38.65	46.7833	IRNFAOKU-52-54	253 f		H. Kuckuck, Hannover		1954-01-01	18880	253 f
228	HOR2857	Hordeum vulgare L. convar. distichon (L.) Alef. var. medicum Körn.	2	H		Iran	67 km von Ghazvin nach Rasht	700	36.6167	49.8333	IRNFAOKU-52-54	267 a		H. Kuckuck, Hannover		1954-01-01	18884	267 a
229	HOR2858	Hordeum vulgare L. convar. distichon (L.) Alef. var. nutans (Rode) Alef.	2	H		Iran	67 km von Ghazvin nach Rasht	700	36.6167	49.8333	IRNFAOKU-52-54	267 a		H. Kuckuck, Hannover		1954-01-01	18885	267 a
230	HOR2867	Hordeum vulgare L. convar. distichon (L.) Alef. var. nutans (Rode) Alef.	2	H		Iran	53 km von Ghuchan nach Bojnurd	1120	37.6333	58.9833	IRNFAOKU-52-54	326 a		H. Kuckuck, Hannover		1954-01-01	18894	326 a
231	HOR2868	Hordeum vulgare L. convar. distichon (L.) Alef. var. nigricans Sér.	2	H		Iran	72 km von Ghuchan nach Bojnurd	1040	37.6333	58.9833	IRNFAOKU-52-54	328 a		H. Kuckuck, Hannover		1954-01-01	18895	328 a
232	HOR2869	Hordeum vulgare L. convar. distichon (L.) Alef. var. nutans (Rode) Alef.	2	H		Iran	48 km von Ghuchan nach Mashhad	1200	36.6167	58.9833	IRNFAOKU-52-54	336 a		H. Kuckuck, Hannover		1954-01-01	18896	336 a
233	HOR2870	Hordeum vulgare L. convar. distichon (L.) Alef. var. nutans (Rode) Alef.	2	H		Iran	64 km von Shahrud nach Sabzeva	1000	36.6167	55.9333	IRNFAOKU-52-54	319 c		H. Kuckuck, Hannover		1954-01-01	18897	319 c
234	HOR2872	Hordeum vulgare L. convar. distichon (L.) Alef. var. medicum Körn.	2	H		Iran	34 km von Teheran nach Firuzkuh	1680	35.6	51.8667	IRNFAOKU-52-54	388 c		H. Kuckuck, Hannover		1954-01-01	18899	388 c
235	HOR2881	Hordeum vulgare L. convar. distichon (L.) Alef. var. medicum Körn.	2	H		Iran	Shahan, 10 km von NahavandHöhe: ca.1700	1700	34.5833	48.8167	IRNFAOKU-52-54	142 a		F. Heine, Schnega/Hann.		1954-01-01	18908	142 a
236	HOR3520	Hordeum vulgare L. convar. distichon (L.) Alef. var. medicum Körn.	2	H		Iran	Bisotoon, 150 km von Hamedan,Höhe: ca.1500	1500	34.5833	47.8	IRNFAOKU-52-54	128 g		H. Kuckuck, Hannover	3441	1954-01-01	19519	128 g;3441
237	HOR10479	Hordeum vulgare L. convar. distichon (L.) Alef. var. nigrescens Körn.	2	H		Iraq	Governement Neinawa, Gerstenfeld, Gelände der landwirtschaftlichen Fakultät der Universität Mossul		36	42.4667	IRQ-85	6	1985-05-28			1985-01-01	77966	6
238	HOR10480	Hordeum vulgare L. convar. distichon (L.) Alef. var. nigrescens Körn.	2	H		Iraq	Irak, Gebiet: Governement Neinawa, Sammelort: Namrud		36	42.4667	IRQ-85	8	1985-05-28			1985-01-01	77968	8
239	HOR10603	Hordeum vulgare L. convar. distichon (L.) Alef. var. nigrescens Körn.	2	H		Iraq	Irak, Sammelort: Hamam Alil, svon Mosul		36.4433	43.2567	IRQ-86	2	1986-06-17			1986-01-01	78023	2
240	HOR10610	Hordeum vulgare L. convar. distichon (L.) Alef. var. nutans (Rode) Alef.	2	H		Iraq	Kirba Jhaina, 10 km S Hamam Alil		36.4433	43.2567	IRQ-86	41 b				1986-01-01	26312	41 b
241	HOR10611	Hordeum vulgare L. convar. distichon (L.) Alef. var. nigrescens Körn.	2	H		Iraq	Kirba Jhaina, 10 km S Hamam Alil		36.4433	43.2567	IRQ-86	41 c				1986-01-01	26313	41 c
242	HOR10613	Hordeum vulgare L. convar. distichon (L.) Alef. var. nigrescens Körn.	2	H		Iraq	Irak, Sammelort: bei Quaiara,ca. 70 km s Mosul		35.1333	43.4667	IRQ-86	44 a	1986-06-18			1986-01-01	78050	44 a
243	HOR10616	Hordeum vulgare L. convar. distichon (L.) Alef. var. nigrescens Körn.	2	H		Iraq	bei Quaiara, ca. 70 km S Mosul		35.1333	43.4667	IRQ-86	44 d				1986-01-01	26318	44 d
245	HOR10620	Hordeum vulgare L. convar. distichon (L.) Alef. var. nutans (Rode) Alef.	2	H		Iraq	Ana		34.8333	42	IRQ-86	92 c				1986-01-01	26322	92 c
246	HOR10626	Hordeum vulgare L. convar. distichon (L.) Alef. var. nutans (Rode) Alef.	2	H		Iraq	Rawa		34.4686	41.9194	IRQ-86	116 e				1986-01-01	26328	116 e
247	HOR10628	Hordeum vulgare L. convar. distichon (L.) Alef. var. persicum Körn.	2	H		Iraq	Khirba Jhaina, 10 km S Hamam Alil		36.4433	43.2567	IRQ-86	40				1986-01-01	26330	40
248	HOR10651	Hordeum vulgare L. convar. distichon (L.) Alef. var. nutans (Rode) Alef.	2	H		Iraq	Irak, Gebiet: Governement Neinawa, Sammelort: Eskikalak		36.4433	43.2567	IRQ-85	12	1985-05-29			1987-01-01	77959	12
249	HOR10767	Hordeum vulgare L. convar. distichon (L.) Alef. var. nutans (Rode) Alef.	2	H		Iraq	Shakeriah bei Hit, kleine Bauernwirtschaft		33.6433	42.8214	IRQ-86	90				1988-01-01	92415	90
250	HOR10621	Hordeum vulgare L. convar. distichon (L.) Alef.	2	H		Iraq	Ana		34.8333	42	IRQ-86	92 d				1987-01-01	26323	92 d
252	HOR10412	Hordeum vulgare L. convar. distichon (L.) Alef. var. nutans (Rode) Alef.	2	H		Italy	4 km nördlich von Castelfranco	800	43.6989	10.7422	ITA-80	5810 b	1980-09-03			1986-01-01	26120	5810 b
253	HOR10475	Hordeum vulgare L. convar. distichon (L.) Alef. var. nutans (Rode) Alef.	2	H		Italy	Contrada Scifa, zwischen M. Basilico und Sella Entrata, 7 km von Gambarie an der Straße nach Bagaladi, Provinz Reggio di Calabria, Region Calabria	1150	38.1672	15.8358	ITA-84	10278	1984-09-19			1984-01-01	26181	10278
256	HOR10782	Hordeum vulgare L. convar. distichon (L.) Alef. var. nutans (Rode) Alef.	2	H		Italy	5 km vor Scanno	1000	41.9017	13.8825	ITA-87	10924 a	1987-09-17			1988-01-01	80583	10924 a
261	HOR10833	Hordeum vulgare L. convar. distichon (L.) Alef. var. nutans (Rode) Alef.	2	H		Italy	Cansano	840	42.0053	14.0128	ITA-87	10946 c	1987-09-18			1989-01-01	80701	10946 c
262	HOR10834	Hordeum vulgare L. convar. distichon (L.) Alef. var. nutans (Rode) Alef.	2	H		Italy	Bisegna	1200	41.9219	13.7586	ITA-87	10955	1987-09-19			1989-01-01	90032	10955
263	HOR10937	Hordeum vulgare L. convar. distichon (L.) Alef. var. nutans (Rode) Alef.	2	H		Italy	5 km nach Leonessa in RichtungCascia, Mittelitalien	1000	42.55	12.9833	ITA-89	11235	1989-09-09			1990-01-01	80939	11235
264	HOR10992	Hordeum vulgare L. convar. distichon (L.) Alef. var. erectum (Rode) Alef.	2	H		Italy	Camerino, Kapuzinerkloster, Mittelitalien	657	43.1333	13.0833	ITA-89	11279	1989-09-11			1992-01-01	91228	11279
265	HOR11123	Hordeum vulgare L. convar. distichon (L.) Alef. var. nutans (Rode) Alef.	2	H		Italy	Astrio (Breno) BS	800	45.8719	10.3017	ITA-91	11705 D	1991-09-08			1993-01-01	92306	11705 D
267	HOR4720	Hordeum vulgare L. convar. distichon (L.) Alef. var. erectum (Rode) Alef.	2	H		Latvia	Latvia, JELGAVA		56.6483	23.7139			1954	VIR Leningrad	18318		20653	18318
268	HOR9724	Hordeum vulgare L. convar. distichon (L.) Alef. var. nutans (Rode) Alef.	2	H		Libya	8 km ö Al Bayda, FK 2435	670	30.7664	21.7417	LBY-81	7414 a	1981-06-13			1981-01-01	81993	7414 a
269	HOR9846	Hordeum vulgare L. convar. distichon (L.) Alef. var. nutans (Rode) Alef.	2	H		Libya	Cyrenaika / Al Qubbah / Al Makhali Project Area		32.7667	22.25	LBY-82	73	1982-05-24			1982-01-01	82080	73			Clipper
270	HOR9847	Hordeum vulgare L. convar. distichon (L.) Alef. var. nutans (Rode) Alef.	2	H		Libya	Cyrenaika / Al Qubbah / Al Makhali Project Area		32.7667	22.25	LBY-82	74	1982-05-24			1982-01-01	25492	74
271	HOR9877	Hordeum vulgare L. convar. distichon (L.) Alef. var. nutans (Rode) Alef.	2	H		Libya	etwa 45 km s Taknis in Richtung Kharuba, FK 938	300	32.48	21.1264	LBY-81	7363 a	1981-06-07			1981-01-01	25522	7363 a
272	HOR9880	Hordeum vulgare L. convar. distichon (L.) Alef. var. nutans (Rode) Alef.	2	H		Libya	10 km s von Qarnadah bzw. 5 kms von Al Fayidiyah, FK 2130	830	32.6906	21.9075	LBY-81	7409	1981-06-12			1981-01-01	25525	7409
273	HOR9883	Hordeum vulgare L. convar. distichon (L.) Alef. var. nutans (Rode) Alef.	2	H		Libya	8 km ö Al Bayda, FK 2435	670	32.0178	21.7417	LBY-81	7414 a	1981-06-13			1981-01-01	25528	7414 a
274	HOR10084	Hordeum vulgare L. convar. distichon (L.) Alef. var. nutans (Rode) Alef.	2	H		Libya	Cyrenaika / Al Qubbah / Al Makhali Project Area		32.7667	22.25	LBY-82	71	1982-05-24			1982-01-01	25727	71
275	HOR10086	Hordeum vulgare L. convar. distichon (L.) Alef. var. nutans (Rode) Alef.	2	H		Libya	Cyrenaika / Al Qubbah / Al Makhali Project Area		32.7667	22.25	LBY-82	71 -1	1982-05-24			1982-01-01	25729	71 -1
276	HOR10099	Hordeum vulgare L. convar. distichon (L.) Alef. var. nutans (Rode) Alef.	2	H		Libya	Fezzan / Murzuq		25.9161	13.9181	LBY-83	8003	1983-04-26			1983-01-01	25742	8003
277	HOR10162	Hordeum vulgare L. convar. distichon (L.) Alef. var. nutans (Rode) Alef.	2	H		Libya	etwa 45 km s Taknis in Richtung Kharuba, FK 938	300	32.48	21.1264	LBY-81	7363 a	1981-06-07			1981-01-01	25803	7363 a
278	HOR10167	Hordeum vulgare L. convar. distichon (L.) Alef. var. nutans (Rode) Alef.	2	H		Libya	etwa 45 km s Taknis in Richtung Kharuba, FK 938	300	32.48	21.1264	LBY-81	7363 a	1981-06-07			1981-01-01	25808	7363 a
279	HOR10169	Hordeum vulgare L. convar. distichon (L.) Alef. var. nutans (Rode) Alef.	2	H		Libya	etwa 45 km s Taknis in Richtung Kharuba, FK 938	300	32.48	21.1264	LBY-81	7363 a	1981-06-07			1981-01-01	25810	7363 a
280	HOR10280	Hordeum vulgare L. convar. distichon (L.) Alef. var. nutans (Rode) Alef.	2	H		Libya	Fezzan / Gabrahon, Oase ohne Straßenverbindung	400	26.8031	13.5333	LBY-83	8881	1983-05-01			1983-01-01	25895	8881
281	HOR4719	Hordeum vulgare L. convar. distichon (L.) Alef. var. nutans (Rode) Alef.	2	H		Lithuania	Lithuania		55.1692	23.8811			1901	VIR Leningrad	1272		20652	1272
282	HOR13411	Hordeum vulgare L. convar. distichon (L.) Alef. var. nutans (Rode) Alef.	2	H		Morocco			31.7417	-7.0925				IHAR Radzikow, Polen	42735	1986-01-01	99054	42735
283	HOR14074	Hordeum vulgare L. convar. distichon (L.) Alef. var. nutans (Rode) Alef.	2	H		Netherlands			52.1325	5.29111				BAZ, Braunschweig Genetic Resources Centre, Braunschweig	38415	2003-02-06	251685	38415			HOLLAENDISCHE ZWEIZEILIGE
284	HOR7484	Hordeum vulgare L. convar. distichon (L.) Alef. var. nutans (Rode) Alef.	2	H		Poland	Pieniny / Niedzica, road to castle		49.4097	20.3028	POLHAN-75	0				1975-01-01	23307	0
285	HOR7485	Hordeum vulgare L. convar. distichon (L.) Alef. var. nutans (Rode) Alef.	2	H		Poland	Pieniny / Niedzica		49.4097	20.3028	POLHAN-75	0				1975-01-01	23308	0
286	HOR7487	Hordeum vulgare L. convar. distichon (L.) Alef. var. nutans (Rode) Alef.	2	H		Poland	Pieniny / Haliszowa		49.4294	20.36	POLHAN-75	0				1975-01-01	23310	0
287	HOR7514	Hordeum vulgare L. convar. distichon (L.) Alef. var. nutans (Rode) Alef.	2	H		Poland	Pieniny Spisski / Niedzica		49.4097	20.3028	POL-76	5				1976-01-01	23335	5			Lubicki
288	HOR7515	Hordeum vulgare L. convar. distichon (L.) Alef. var. nutans (Rode) Alef.	2	H		Poland	Pieniny Spisski / Niedzica		49.4097	20.3028	POL-76	12				1976-01-01	23336	12
289	HOR7516	Hordeum vulgare L. convar. distichon (L.) Alef. var. nutans (Rode) Alef.	2	H		Poland	Czorsztyn, E, Dunajec valley		49.4372	20.3269	POL-76	16 a				1976-01-01	23337	16 a
290	HOR7519	Hordeum vulgare L. convar. distichon (L.) Alef. var. nutans (Rode) Alef.	2	H		Poland	Beskid Sadecki / Sucha Dolina		49.4214	20.9528	POL-76	32 b				1976-01-01	23340	32 b
292	HOR7521	Hordeum vulgare L. convar. distichon (L.) Alef. var. nutans (Rode) Alef.	2	H		Poland	Pieniny Spisski / Niedzica		49.4097	20.3028	POL-76	43 a				1976-01-01	23342	43 a
293	HOR7523	Hordeum vulgare L. convar. distichon (L.) Alef. var. nutans (Rode) Alef.	2	H		Poland	Pieniny Spisski / Niedzica		49.4097	20.3028	POL-76	44				1976-01-01	23344	44
294	HOR7524	Hordeum vulgare L. convar. distichon (L.) Alef. var. nutans (Rode) Alef.	2	H		Poland	Hohe Tatra, Podhale / BukowinaTatr.		49.1667	20.1333	POL-76	48 a				1976-01-01	23345	48 a			Jarzec
295	HOR7526	Hordeum vulgare L. convar. distichon (L.) Alef. var. nutans (Rode) Alef.	2	H		Poland	Hohe Tatra / Czarna Gora		49.3739	20.1442	POL-76	49				1976-01-01	23347	49			Jarzec
297	HOR7528	Hordeum vulgare L. convar. distichon (L.) Alef. var. nutans (Rode) Alef.	2	H		Poland	Kotlina Sadecka / Olszanka W Stary Sacz		49.5978	20.6325	POL-76	61				1976-01-01	23349	61
300	HOR7531	Hordeum vulgare L. convar. distichon (L.) Alef. var. nutans (Rode) Alef.	2	H		Poland	Beskid Nizki - Bieszczady / Bukowsko		49.4803	22.0694	POL-76	91				1976-01-01	23352	91
301	HOR7532	Hordeum vulgare L. convar. distichon (L.) Alef. var. nutans (Rode) Alef.	2	H		Poland	Beskid Nizki - Bieszczady / Bukowsko		49.4803	22.0694	POL-76	102 a				1976-01-01	23353	102 a
304	HOR7537	Hordeum vulgare L. convar. distichon (L.) Alef. var. nutans (Rode) Alef.	2	H		Poland	Bieszczady / Wolkowyja		49.335	22.4103	POL-76	111				1976-01-01	23358	111
305	HOR7538	Hordeum vulgare L. convar. distichon (L.) Alef. var. nutans (Rode) Alef.	2	H		Poland	Bieszczady, E / Czarna		49.5167	22.7094	POL-76	112 a				1976-01-01	23359	112 a
306	HOR7540	Hordeum vulgare L. convar. distichon (L.) Alef. var. nutans (Rode) Alef.	2	H		Poland	Bieszczady, NE / Kuzmina, between Ustrzyki D. and Przemysl		49.6156	22.4286	POL-76	134				1976-01-01	23360	134
307	HOR7541	Hordeum vulgare L. convar. distichon (L.) Alef. var. nutans (Rode) Alef.	2	H		Poland	Bieszczady, NW / Laczki		49.4489	22.3469	POL-76	139				1976-01-01	23361	139
308	HOR7542	Hordeum vulgare L. convar. distichon (L.) Alef. var. nutans (Rode) Alef.	2	H		Poland	Bieszczady, NW / Baligrod		49.3306	22.2853	POL-76	143				1976-01-01	23362	143
309	HOR8808	Hordeum vulgare L. convar. distichon (L.) Alef. var. nutans (Rode) Alef.	2	H		Poland	Kotlina Sandomierska / Cmolas,nNW Kolbuszowa		50.2442	21.7761	POL-78	23				1978-01-01	24505	23
310	HOR8811	Hordeum vulgare L. convar. distichon (L.) Alef. var. nutans (Rode) Alef.	2	H		Poland	Beskid Niski / Pobiedno, NE Bukowsko		49.4803	22.0694	POL-78	46 a				1978-01-01	24508	46 a
311	HOR8812	Hordeum vulgare L. convar. distichon (L.) Alef. var. nutans (Rode) Alef.	2	H		Poland	Beskid Niski / Pobiedno, NE Bukowsko		49.4803	22.0694	POL-78	47				1978-01-01	24509	47			Orkisz
312	HOR8816	Hordeum vulgare L. convar. distichon (L.) Alef. var. nutans (Rode) Alef.	2	H		Poland	Beskid Niski/Sadecki / Ropa EGrybow		49.6239	20.9478	POL-78	105				1978-01-01	24513	105			Browarowy
313	HOR8817	Hordeum vulgare L. convar. distichon (L.) Alef. var. nutans (Rode) Alef.	2	H		Poland	Beskid Niski/Sadecki / Ropa EGrybow, road to Lysa Gora		49.6239	20.9478	POL-78	117				1978-01-01	24514	117
314	HOR8818	Hordeum vulgare L. convar. distichon (L.) Alef. var. nutans (Rode) Alef.	2	H		Poland	Beskid Niski/Sadecki / DynarySE Grybow		49.6239	20.9478	POL-78	134				1978-01-01	24515	134
315	HOR8825	Hordeum vulgare L. convar. distichon (L.) Alef. var. nutans (Rode) Alef.	2	H		Poland	Beskid Niski/Sadecki / Florynka SSE Grybow		49.6239	20.9478	POL-78	148				1978-01-01	24521	148
316	HOR8828	Hordeum vulgare L. convar. distichon (L.) Alef. var. nutans (Rode) Alef.	2	H		Poland	Beskid Wyspowy / Krasne Potockie, Limanowa - Nowy Sacz		49.6333	20.6	POL-78	155 b				1978-01-01	24524	155 b			Orkisz
317	HOR8831	Hordeum vulgare L. convar. distichon (L.) Alef. var. nutans (Rode) Alef.	2	H		Poland	Podhale Region / Lapszanka S Lapsze Wyzne		49.3933	20.1872	POL-78	192				1978-01-01	24527	192
318	HOR8832	Hordeum vulgare L. convar. distichon (L.) Alef. var. nutans (Rode) Alef.	2	H		Poland	Podhale Region / Lapszanka S Lapsze Wyzne		49.3933	20.1872	POL-78	195				1978-01-01	24528	195			Spiski (Lubicki)
319	HOR8833	Hordeum vulgare L. convar. distichon (L.) Alef. var. nutans (Rode) Alef.	2	H		Poland	Gorce mountains / Ochotnica Gorna		49.5083	20.2433	POL-78	205				1978-01-01	24529	205
320	HOR8834	Hordeum vulgare L. convar. distichon (L.) Alef. var. nutans (Rode) Alef.	2	H		Poland	Gorce mountains / Ochotnica Gorna		49.5083	20.2433	POL-78	208				1978-01-01	24530	208			Jarzec
321	HOR8835	Hordeum vulgare L. convar. distichon (L.) Alef. var. nutans (Rode) Alef.	2	H		Poland	Dunajec valley / Sromowce Wyzne		49.4078	20.3389	POL-78	211				1978-01-01	24531	211			Rybak
322	HOR8836	Hordeum vulgare L. convar. distichon (L.) Alef. var. nutans (Rode) Alef.	2	H		Poland	Dunajec valley / Sromowce Srednie		49.3833	20.3833	POL-78	215				1978-01-01	24532	215			Lubicki
323	HOR8839	Hordeum vulgare L. convar. distichon (L.) Alef. var. nutans (Rode) Alef.	2	H		Poland	Gorce mountains / Ochotnica Gorna		49.5083	20.2433	POL-78	207				1978-01-01	24535	207
324	HOR8840	Hordeum vulgare L. convar. distichon (L.) Alef. var. nutans (Rode) Alef.	2	H		Poland	Beskid Wyspowy / Krasne Potockie, Limanowa - Nowy Sacz		49.6333	20.6	POL-78	154 b				1978-01-01	24536	154 b
325	HOR8853	Hordeum vulgare L. convar. distichon (L.) Alef. var. nutans (Rode) Alef.	2	H		Poland	Beskid Wyspowy / Krasne Potockie, Limonowa - Nowy Sacz		49.6333	20.6	POL-78	161 a-Sel.				1978-01-01	24549	161 a-Sel.			Orkisz
326	HOR8854	Hordeum vulgare L. convar. distichon (L.) Alef. var. nutans (Rode) Alef.	2	H		Poland	Beskid Wyspowy / Slopnice W Limanowa		49.6333	20.6	POL-78	169 -Sel.				1978-01-01	24550	169 -Sel.
327	HOR10410	Hordeum vulgare L. convar. distichon (L.) Alef. var. nutans (Rode) Alef.	2	H		Poland	Klembow		52.4061	21.3317	POL-84	11				1984-01-01	26118	11
328	HOR10600	Hordeum vulgare L. convar. distichon (L.) Alef. var. nutans (Rode) Alef.	2	H		Poland	Beskiden / Rajcza		49.5094	19.1128	POL-86	0				1987-01-01	26302	0
329	HOR10635	Hordeum vulgare L. convar. distichon (L.) Alef. var. medicum Körn.	2	H		Poland	Klembow		52.4061	21.3317	POL-84	11				1987-01-01	26337	11
330	HOR1391	Hordeum vulgare L. convar. distichon (L.) Alef. var. nigricans Sér.	2	H		Romania			45.9431	24.9667				Bot. Gart. Univ. Cluj-Napoca, Rumänien			17556
331	BCC1592	Hordeum vulgare L. convar. distichon (L.) Alef. var. nutans (Rode) Alef.	2	H		Romania			45.9431	24.9667						1994-01-01	638610				Romania 1994: 194
333	HOR9450	Hordeum vulgare L. convar. distichon (L.) Alef. var. nutans (Rode) Alef.	2	H		Romania	Cluj / Bedeciu		46.7814	23.0831				Landw. Bot. Gart. Cluj, Rumänien (Dr. T.A. Szabó)			25110
334	HOR9451	Hordeum vulgare L. convar. distichon (L.) Alef. var. nutans (Rode) Alef.	2	H		Romania	Cluj / Izvorul Crisului		44.385	26.1067	ROMPENTEK	0		Landw. Bot. Gart. Cluj, Rumänien (Dr. T.A. Szabó)			25111	0
335	HOR9453	Hordeum vulgare L. convar. distichon (L.) Alef. var. nutans (Rode) Alef.	2	H		Romania	Cluj / Capusul Mare		46.7772	23.5997				Landw. Bot. Gart. Cluj, Rumänien (Dr. T.A. Szabó)			25113
336	HOR215	Hordeum vulgare L. convar. distichon (L.) Alef. var. nutans (Rode) Alef.	2	H		Russia	Udarnik		48.7833	44.6833				Inst. Pfl.-Bau u. -Zücht. Halle	Rs 30		16471	Rs 30
337	BCC1481	Hordeum vulgare L. convar. distichon (L.) Alef. var. nutans (Rode) Alef.	2	H		Russia			55.45	37.42						2004-01-01	638499				K 3222
338	HOR7334	Hordeum vulgare L. convar. distichon (L.) Alef. var. nutans (Rode) Alef.	2	H		Slovakia	Hrubá Vrbka, Weiße Karpaten		48.8547	17.6772	CSK-74	3	1974-07-31			1974-01-01	75707	3
339	HOR7335	Hordeum vulgare L. convar. distichon (L.) Alef. var. nutans (Rode) Alef.	2	H		Slovakia	Hrubá Vrbka, Weiße Karpaten		48.8547	17.6772	CSK-74	4	1974-07-31			1974-01-01	75718	4
340	HOR7336	Hordeum vulgare L. convar. distichon (L.) Alef. var. nutans (Rode) Alef.	2	H		Slovakia	Sobotiste, Weiße Karpaten		48.7406	17.4	CSK-74	9	1974-07-31			1974-01-01	75773	9
341	HOR7337	Hordeum vulgare L. convar. distichon (L.) Alef. var. nutans (Rode) Alef.	2	H		Slovakia	Ostry Grún, Vtácník-Gebirge		48.5633	18.6631	CSK-74	57	1974-08-02			1974-01-01	75737	57
342	HOR7338	Hordeum vulgare L. convar. distichon (L.) Alef. var. nutans (Rode) Alef.	2	H		Slovakia	Ostry Grún, Vtácník-Gebirge		48.5633	18.6631	CSK-74	58	1974-08-02			1974-01-01	75738	58
343	HOR7339	Hordeum vulgare L. convar. distichon (L.) Alef. var. nutans (Rode) Alef.	2	H		Slovakia	Ostry Grún, Vtácník-Gebirge		48.5633	18.6631	CSK-74	63 a	1974-08-02			1974-01-01	75744	63 a
344	HOR7340	Hordeum vulgare L. convar. distichon (L.) Alef. var. nutans (Rode) Alef.	2	H		Slovakia	Ostry Grún, Vtácník-Gebirge		48.5633	18.6631	CSK-74	64	1974-08-02			1974-01-01	75745	64
345	HOR7341	Hordeum vulgare L. convar. distichon (L.) Alef. var. nutans (Rode) Alef.	2	H		Slovakia	Ostry Grún, Vtácník-Gebirge		48.5633	18.6631	CSK-74	65	1974-08-02			1974-01-01	75746	65
346	HOR7342	Hordeum vulgare L. convar. distichon (L.) Alef. var. nutans (Rode) Alef.	2	H		Slovakia	Ostry Grún, Vtácník-Gebirge		48.5633	18.6631	CSK-74	70	1974-08-02			1974-01-01	75752	70
347	HOR7343	Hordeum vulgare L. convar. distichon (L.) Alef. var. nutans (Rode) Alef.	2	H		Slovakia	Ostry Grún, Vtácník-Gebirge		48.5633	18.6631	CSK-74	74	1974-08-02			1974-01-01	75756	74
348	HOR7346	Hordeum vulgare L. convar. distichon (L.) Alef. var. nutans (Rode) Alef.	2	H		Slovakia	Stiavnické-Gebirge, östlich Banská Stiavnica		48.45	18.8833	CSK-74	82	1974-08-03			1974-01-01	75765	82
349	HOR7347	Hordeum vulgare L. convar. distichon (L.) Alef. var. nutans (Rode) Alef.	2	H		Slovakia	zwischen Slatinské Lazy und Stará Huta		48.5667	19.1278	CSK-74	96 b	1974-08-04			1974-01-01	23172	96 b
350	HOR7348	Hordeum vulgare L. convar. distichon (L.) Alef. var. nutans (Rode) Alef.	2	H		Slovakia	Tisovské Lazy		48.8	19.6778	CSK-74	112 a	1974-08-04			1974-01-01	75553	112 a
351	HOR7349	Hordeum vulgare L. convar. distichon (L.) Alef. var. nutans (Rode) Alef.	2	H		Slovakia	Dolná Strehová-Prieloh südwestlich Lucenec		48.25	19.4881	CSK-74	125 a	1974-08-06			1974-01-01	75567	125 a
352	HOR7350	Hordeum vulgare L. convar. distichon (L.) Alef. var. nutans (Rode) Alef.	2	H		Slovakia	Málinec-Hámor bei Málinec		48.4833	19.6667	CSK-74	141 d	1974-08-06			1974-01-01	23175	141 d
353	HOR7351	Hordeum vulgare L. convar. distichon (L.) Alef. var. nutans (Rode) Alef.	2	H		Slovakia	Málinec-Hámor bei Málinec		48.4833	19.6667	CSK-74	144	1974-08-06			1974-01-01	75588	144
355	HOR7353	Hordeum vulgare L. convar. distichon (L.) Alef. var. nutans (Rode) Alef.	2	H		Slovakia	Málinec-Hámor bei Málinec		48.4833	19.6667	CSK-74	147 b	1974-08-06			1974-01-01	23178	147 b
356	HOR7354	Hordeum vulgare L. convar. distichon (L.) Alef. var. nutans (Rode) Alef.	2	H		Slovakia	Málinec-Hámor bei Málinec		48.4833	19.6667	CSK-74	149 a	1974-08-06			1974-01-01	75593	149 a
357	HOR7355	Hordeum vulgare L. convar. distichon (L.) Alef. var. nutans (Rode) Alef.	2	H		Slovakia	Ratková, Südrand des Slowakischen Erzgebirges		48.5914	20.0972	CSK-74	161	1974-08-07			1974-01-01	75607	161
359	HOR7357	Hordeum vulgare L. convar. distichon (L.) Alef. var. nutans (Rode) Alef.	2	H		Slovakia	Muránska Zdychava nördlich Revúca, Slowakisches Erzgebirge		48.2389	20.1094	CSK-74	171	1974-08-07			1974-01-01	75618	171
360	HOR7358	Hordeum vulgare L. convar. distichon (L.) Alef. var. nutans (Rode) Alef.	2	H		Slovakia	Muránska Zdychava nördlich Revúca, Slowakisches Erzgebirge		48.2389	20.1094	CSK-74	172 a	1974-08-07			1974-01-01	75619	172 a
361	HOR7359	Hordeum vulgare L. convar. distichon (L.) Alef. var. nutans (Rode) Alef.	2	H		Slovakia	Muránska Zdychava nördlich Revúca, Slowakisches Erzgebirge		48.2389	20.1094	CSK-74	173	1974-08-07			1974-01-01	75620	173
362	HOR7360	Hordeum vulgare L. convar. distichon (L.) Alef. var. nutans (Rode) Alef.	2	H		Slovakia	Kapusany nordöstlich Presov		49.0436	21.3331	CSK-74	178 a	1974-08-09			1974-01-01	75625	178 a
363	HOR7361	Hordeum vulgare L. convar. distichon (L.) Alef. var. nutans (Rode) Alef.	2	H		Slovakia	Kapusany nordöstlich Presov		49.0436	21.3331	CSK-74	182	1974-08-09			1974-01-01	75630	182
364	HOR7362	Hordeum vulgare L. convar. distichon (L.) Alef. var. nutans (Rode) Alef.	2	H		Slovakia	Matiaska, ONO von Presov		49.0617	21.5817	CSK-74	189	1974-08-09			1974-01-01	75637	189
365	HOR7363	Hordeum vulgare L. convar. distichon (L.) Alef. var. nutans (Rode) Alef.	2	H		Slovakia	Matiaska, ONO von Presov		49.0617	21.5817	CSK-74	192 b	1974-08-09			1974-01-01	23188	192 b
366	HOR7364	Hordeum vulgare L. convar. distichon (L.) Alef. var. nutans (Rode) Alef.	2	H		Slovakia	Matiaska, ONO von Presov		49.0617	21.5817	CSK-74	199 a	1974-08-09			1974-01-01	75648	199 a
367	HOR7365	Hordeum vulgare L. convar. distichon (L.) Alef. var. nutans (Rode) Alef.	2	H		Slovakia	Matiaska, ONO von Presov		49.0617	21.5817	CSK-74	200 a	1974-08-09			1974-01-01	75651	200 a
368	HOR7366	Hordeum vulgare L. convar. distichon (L.) Alef. var. nutans (Rode) Alef.	2	H		Slovakia	Matiaska, ONO von Presov		49.0617	21.5817	CSK-74	201	1974-08-09			1974-01-01	75652	201
369	HOR7367	Hordeum vulgare L. convar. distichon (L.) Alef. var. nutans (Rode) Alef.	2	H		Slovakia	Westlich Presov		49.0017	21.24	CSK-74	209	1974-08-10			1974-01-01	75660	209
370	HOR7368	Hordeum vulgare L. convar. distichon (L.) Alef. var. nutans (Rode) Alef.	2	H		Slovakia	Vázec westlich Svit		49.0925	20.0575	CSK-74	210	1974-08-10			1974-01-01	75662	210
371	HOR7369	Hordeum vulgare L. convar. distichon (L.) Alef. var. nutans (Rode) Alef.	2	H		Slovakia	Valaská Dubová		49.1403	19.2928	CSK-74	211 a	1974-08-10			1974-01-01	23194	211 a
372	HOR7370	Hordeum vulgare L. convar. distichon (L.) Alef. var. nutans (Rode) Alef.	2	H		Slovakia	Horní Stefanov südwestlich desOrava-Stausees; Höhe: ca.600	600	49.3639	19.5278	CSK-74	212	1974-08-10			1974-01-01	75664	212
373	HOR7371	Hordeum vulgare L. convar. distichon (L.) Alef. var. erectum (Rode) Alef.	2	H		Slovakia	Horní Stefanov südwestlich desOrava-Stausees; Höhe: ca.600	600	49.3639	19.5278	CSK-74	213	1974-08-10			1974-01-01	75665	213
374	HOR7372	Hordeum vulgare L. convar. distichon (L.) Alef. var. nutans (Rode) Alef.	2	H		Slovakia	Breza, südöstl. Vorland der Slowakischen Beskiden		49.3947	19.4014	CSK-74	219 b	1974-08-11			1974-01-01	23197	219 b
375	HOR7373	Hordeum vulgare L. convar. distichon (L.) Alef. var. nutans (Rode) Alef.	2	H		Slovakia	Oravská Lesná, Rand der Slowakischen Beskiden		49.3692	19.1858	CSK-74	221	1974-08-11			1974-01-01	75674	221
376	HOR7374	Hordeum vulgare L. convar. distichon (L.) Alef. var. nutans (Rode) Alef.	2	H		Slovakia	Oravská Lesná, Rand der Slowakischen Beskiden		49.3692	19.1858	CSK-74	222 a	1974-08-11			1974-01-01	75675	222 a
377	HOR7376	Hordeum vulgare L. convar. distichon (L.) Alef. var. nutans (Rode) Alef.	2	H		Slovakia	Klubina, Rand der SlowakischenBeskiden		49.3572	18.8928	CSK-74	224	1974-08-11			1974-01-01	75677	224
378	HOR7377	Hordeum vulgare L. convar. distichon (L.) Alef. var. nutans (Rode) Alef.	2	H		Slovakia	Klubina, Rand der SlowakischenBeskiden		49.3572	18.8928	CSK-74	225 b	1974-08-11			1974-01-01	23202	225 b
379	HOR7378	Hordeum vulgare L. convar. distichon (L.) Alef. var. nutans (Rode) Alef.	2	H		Slovakia	Klubina, Rand der SlowakischenBeskiden		49.3572	18.8928	CSK-74	226 a	1974-08-12			1974-01-01	75679	226 a
380	HOR7389	Hordeum vulgare L. convar. distichon (L.) Alef. var. nutans (Rode) Alef.	2	H		Slovakia	Tisovské Lazy		48.8	19.6778	CSK-74	108 d	1974-08-04			1974-01-01	23214	108 d
381	HOR7390	Hordeum vulgare L. convar. distichon (L.) Alef. var. nutans (Rode) Alef.	2	H		Slovakia	Muránska Zdychava nördlich Revúca, Slowakisches Erzgebirge		48.7383	20.1392	CSK-74	167 a	1974-08-07			1974-01-01	23215	167 a
382	HOR7391	Hordeum vulgare L. convar. distichon (L.) Alef. var. nutans (Rode) Alef.	2	H		Slovakia	Matiaska, ONO von Presov		49.0617	21.5817	CSK-74	187 a	1974-08-09			1974-01-01	23216	187 a
383	HOR7392	Hordeum vulgare L. convar. distichon (L.) Alef. var. nutans (Rode) Alef.	2	H		Slovakia	Sobotiste, Weiße Karpaten		48.7581	17.4269	CSK-74	15 b	1974-07-31			1974-01-01	23217	15 b
384	HOR7393	Hordeum vulgare L. convar. distichon (L.) Alef. var. nutans (Rode) Alef.	2	H		Slovakia	Tisovské Lazy		48.8	19.6778	CSK-74	105 e	1974-08-04			1974-01-01	23218	105 e
387	HOR8615	Hordeum vulgare L. convar. distichon (L.) Alef. var. nutans (Rode) Alef.	2	H		Slovakia	Kojsov, Slowakisches Erzgebirge		48.8217	20.9881	CSK-77	23	1977-08-11			1977-01-01	75930	23
389	HOR8618	Hordeum vulgare L. convar. distichon (L.) Alef. var. nutans (Rode) Alef.	2	H		Slovakia	Inovec, südliches Vihorlat-Gebirge	400	48.4167	18.55	CSK-77	57	1977-08-12			1977-01-01	76050	57
390	HOR8620	Hordeum vulgare L. convar. distichon (L.) Alef. var. nutans (Rode) Alef.	2	H		Slovakia	Starina, Niedere Beskiden		49.3256	20.8278	CSK-77	67 a	1977-08-13			1977-01-01	76061	67 a
394	HOR8627	Hordeum vulgare L. convar. distichon (L.) Alef. var. nutans (Rode) Alef.	2	H		Slovakia	Starina, Niedere Beskiden		49.3256	20.8278	CSK-77	127 a	1977-08-15			1977-01-01	75815	127 a
395	HOR8629	Hordeum vulgare L. convar. distichon (L.) Alef. var. nutans (Rode) Alef.	2	H		Slovakia	Starina, Niedere Beskiden		49.3256	20.8278	CSK-77	128	1977-08-15			1977-01-01	75816	128
396	HOR8630	Hordeum vulgare L. convar. distichon (L.) Alef. var. nutans (Rode) Alef.	2	H		Slovakia	Starina, Niedere Beskiden		49.3256	20.8278	CSK-77	129 b	1977-08-15			1977-01-01	75817	129 b
397	HOR8631	Hordeum vulgare L. convar. distichon (L.) Alef. var. nutans (Rode) Alef.	2	H		Slovakia	Starina, Niedere Beskiden		49.3256	20.8278	CSK-77	130 a	1977-08-15			1977-01-01	75819	130 a
398	HOR8632	Hordeum vulgare L. convar. distichon (L.) Alef. var. nutans (Rode) Alef.	2	H		Slovakia	Ruské, Niedere Beskiden		48.5281	22.1411	CSK-77	146	1977-08-15			1977-01-01	75836	146
399	HOR8633	Hordeum vulgare L. convar. distichon (L.) Alef. var. nutans (Rode) Alef.	2	H		Slovakia	Ruské, Niedere Beskiden		48.5281	22.1411	CSK-77	147 a	1977-08-15			1977-01-01	24331	147 a
400	HOR8634	Hordeum vulgare L. convar. distichon (L.) Alef. var. nutans (Rode) Alef.	2	H		Slovakia	Ruské, Niedere Beskiden		48.5281	22.1411	CSK-77	148 a	1977-08-15			1977-01-01	75838	148 a
401	HOR8635	Hordeum vulgare L. convar. distichon (L.) Alef. var. nutans (Rode) Alef.	2	H		Slovakia	Ruské, Niedere Beskiden		48.5281	22.1411	CSK-77	149 a	1977-08-15			1977-01-01	75839	149 a
402	HOR8636	Hordeum vulgare L. convar. distichon (L.) Alef. var. nutans (Rode) Alef.	2	H		Slovakia	Ulicské Krivé, Niedere Beskiden		48.9911	22.4381	CSK-77	154 a	1977-08-16			1977-01-01	75845	154 a
403	HOR8637	Hordeum vulgare L. convar. distichon (L.) Alef. var. nutans (Rode) Alef.	2	H		Slovakia	Zboj, Niedere Beskiden		49.0281	22.0389	CSK-77	163	1977-08-16			1977-01-01	75855	163
404	HOR8638	Hordeum vulgare L. convar. distichon (L.) Alef. var. nutans (Rode) Alef.	2	H		Slovakia	Kalná Raztoka, Niedere Beskiden		48.9675	22.4814	CSK-77	189 a	1977-08-17			1977-01-01	75884	189 a
405	HOR8639	Hordeum vulgare L. convar. distichon (L.) Alef. var. nutans (Rode) Alef.	2	H		Slovakia	Kalná Raztoka, Niedere Beskiden		48.9675	22.3144	CSK-77	190	1977-08-17			1977-01-01	75886	190
406	HOR8640	Hordeum vulgare L. convar. distichon (L.) Alef. var. nutans (Rode) Alef.	2	H		Slovakia	Kalná Raztoka, Niedere Beskiden		48.9675	22.3144	CSK-77	191	1977-08-17			1977-01-01	75887	191
407	HOR8641	Hordeum vulgare L. convar. distichon (L.) Alef. var. nutans (Rode) Alef.	2	H		Slovakia	Kalná Raztoka, Niedere Beskiden		48.9675	22.3144	CSK-77	192	1977-08-17			1977-01-01	75888	192
408	HOR8642	Hordeum vulgare L. convar. distichon (L.) Alef. var. nutans (Rode) Alef.	2	H		Slovakia	Kalná Raztoka, Niedere Beskiden		48.9675	22.3144	CSK-77	193	1977-08-17			1977-01-01	75889	193
409	HOR8643	Hordeum vulgare L. convar. distichon (L.) Alef. var. nutans (Rode) Alef.	2	H		Slovakia	Kalná Raztoka, Niedere Beskiden		48.9675	22.3144	CSK-77	195	1977-08-17			1977-01-01	75891	195
410	HOR8644	Hordeum vulgare L. convar. distichon (L.) Alef. var. nutans (Rode) Alef.	2	H		Slovakia	Svetlice, Niedere Beskiden		49.1706	22.0389	CSK-77	220	1977-08-18			1977-01-01	75920	220
411	HOR8645	Hordeum vulgare L. convar. distichon (L.) Alef. var. nutans (Rode) Alef.	2	H		Slovakia	Vyrava, Niedere Beskiden		49.1917	22.0056	CSK-77	223	1977-08-18			1977-01-01	75923	223
412	HOR8646	Hordeum vulgare L. convar. distichon (L.) Alef. var. nutans (Rode) Alef.	2	H		Slovakia	Ol'sinkov, Niedere Beskiden		49.2094	22.0492	CSK-77	225	1977-08-18			1977-01-01	75925	225
413	HOR8647	Hordeum vulgare L. convar. distichon (L.) Alef. var. nutans (Rode) Alef.	2	H		Slovakia	Svidník, Niedere Beskiden		49.3061	21.6517	CSK-77	237	1977-08-19			1977-01-01	75938	237
414	HOR8648	Hordeum vulgare L. convar. distichon (L.) Alef. var. nutans (Rode) Alef.	2	H		Slovakia	Krajné Cierno, Niedere Beskiden		49.3497	21.6633	CSK-77	241	1977-08-20			1977-01-01	75943	241
415	HOR8649	Hordeum vulgare L. convar. distichon (L.) Alef. var. nutans (Rode) Alef.	2	H		Slovakia	Príkra, Niedere Beskiden		49.3622	21.7383	CSK-77	249	1977-08-20			1977-01-01	75951	249
416	HOR8650	Hordeum vulgare L. convar. distichon (L.) Alef. var. nutans (Rode) Alef.	2	H		Slovakia	Mirol'a, Niedere Beskiden		49.3292	21.7319	CSK-77	251	1977-08-20			1977-01-01	75954	251
417	HOR8651	Hordeum vulgare L. convar. distichon (L.) Alef. var. nutans (Rode) Alef.	2	H		Slovakia	Mirol'a, Niedere Beskiden		49.3292	21.7319	CSK-77	264 a	1977-08-20			1977-01-01	75968	264 a
418	HOR8652	Hordeum vulgare L. convar. distichon (L.) Alef. var. nutans (Rode) Alef.	2	H		Slovakia	Mirol'a, Niedere Beskiden		49.3292	21.7319	CSK-77	265	1977-08-20			1977-01-01	75969	265
419	HOR8653	Hordeum vulgare L. convar. distichon (L.) Alef. var. nutans (Rode) Alef.	2	H		Slovakia	Varechovce, Niedere Beskiden		49.2986	21.9794	CSK-77	271	1977-08-20			1977-01-01	75976	271
420	HOR8654	Hordeum vulgare L. convar. distichon (L.) Alef. var. nutans (Rode) Alef.	2	H		Slovakia	Krajná Porúbka, Niedere Beskiden		49.4142	21.6472	CSK-77	283	1977-08-21			1977-01-01	75989	283
421	HOR8655	Hordeum vulgare L. convar. distichon (L.) Alef. var. nutans (Rode) Alef.	2	H		Slovakia	Hutka, Niedere Beskiden		49.3969	21.4306	CSK-77	295 a	1977-08-22			1977-01-01	76002	295 a
422	HOR8656	Hordeum vulgare L. convar. distichon (L.) Alef. var. nutans (Rode) Alef.	2	H		Slovakia	Hutka, Niedere Beskiden		49.3969	21.4306	CSK-77	295 b	1977-08-22			1977-01-01	24354	295 b
423	HOR8657	Hordeum vulgare L. convar. distichon (L.) Alef. var. nutans (Rode) Alef.	2	H		Slovakia	Cigel'ka, Niedere Beskiden		49.4892	21.1483	CSK-77	297	1977-08-22			1977-01-01	76004	297
424	HOR8660	Hordeum vulgare L. convar. distichon (L.) Alef. var. nutans (Rode) Alef.	2	H		Slovakia	Hutka, Niedere Beskiden		49.3969	21.4306	CSK-77	294 a	1977-08-22			1977-01-01	24358	294 a
425	HOR8675	Hordeum vulgare L. convar. distichon (L.) Alef. var. nutans (Rode) Alef.	2	H		Slovakia	Inovec, südliches Vihorlat-Gebirge	400	48.8019	18.1139	CSK-77	58 g	1977-08-12			1977-01-01	24373	58 g
426	HOR8676	Hordeum vulgare L. convar. distichon (L.) Alef. var. nutans (Rode) Alef.	2	H		Slovakia	Rusky Potok, Niedere Beskiden		49.0286	22.41	CSK-77	105 a	1977-08-13			1977-01-01	24374	105 a
427	HOR8678	Hordeum vulgare L. convar. distichon (L.) Alef. var. nutans (Rode) Alef.	2	H		Slovakia	Rusky Potok, Niedere Beskiden		49.0286	22.41	CSK-77	106 c	1977-08-13			1977-01-01	24376	106 c
428	HOR8679	Hordeum vulgare L. convar. distichon (L.) Alef. var. nutans (Rode) Alef.	2	H		Slovakia	Snina		48.9875	22.1519	CSK-77	120 d	1977-08-14			1977-01-01	24377	120 d
429	HOR8680	Hordeum vulgare L. convar. distichon (L.) Alef. var. nutans (Rode) Alef.	2	H		Slovakia	Starina, Niedere Beskiden		49.3256	20.8278	CSK-77	131 d	1977-08-15			1977-01-01	24378	131 d
430	HOR8681	Hordeum vulgare L. convar. distichon (L.) Alef. var. nutans (Rode) Alef.	2	H		Slovakia	Ruské, Niedere Beskiden		48.5281	22.1411	CSK-77	151 h	1977-08-15			1977-01-01	24379	151 h
431	HOR8682	Hordeum vulgare L. convar. distichon (L.) Alef. var. nutans (Rode) Alef.	2	H		Slovakia	Ruské, Niedere Beskiden		48.5281	22.1411	CSK-77	153 c	1977-08-15			1977-01-01	24380	153 c
432	HOR8683	Hordeum vulgare L. convar. distichon (L.) Alef. var. nutans (Rode) Alef.	2	H		Slovakia	Krajné Cierno, Niedere Beskiden		49.3497	21.6633	CSK-77	243 e	1977-08-20			1977-01-01	24381	243 e
433	HOR9636	Hordeum vulgare L. convar. distichon (L.) Alef. var. nutans (Rode) Alef.	2	H		Slovakia	Veletiny, nordwestl. Uher. Brod, nördliches Vorland der Biele Karpaty, Felder ca. 1,5 km nördl. des Ortes		49	18	CSK-81	7	1981-08-11			1981-01-01	76658	7
434	HOR9637	Hordeum vulgare L. convar. distichon (L.) Alef. var. nutans (Rode) Alef.	2	H		Slovakia	Veletiny, nordwestl. Uher. Brod, nördliches Vorland der Biele Karpaty, Felder ca. 1,5 km nördl. des Ortes		49	18	CSK-81	8	1981-08-11			1981-01-01	76669	8
435	HOR9638	Hordeum vulgare L. convar. distichon (L.) Alef. var. nutans (Rode) Alef.	2	H		Slovakia	Veletiny, nordwestl. Uher. Brod, nördliches Vorland der Biele Karpaty, Felder ca. 1,5 km nördl. des Ortes		49	18	CSK-81	10	1981-08-11			1981-01-01	76099	10
436	HOR9639	Hordeum vulgare L. convar. distichon (L.) Alef. var. nutans (Rode) Alef.	2	H		Slovakia	Veletiny, nordwestl. Uher. Brod, nördliches Vorland der Biele Karpaty, Felder ca. 1,5 km nördl. des Ortes		49	18	CSK-81	11	1981-08-11			1981-01-01	76110	11
437	HOR9640	Hordeum vulgare L. convar. distichon (L.) Alef. var. nutans (Rode) Alef.	2	H		Slovakia	Veletiny, nordwestl. Uher. Brod, nördliches Vorland der Biele Karpaty, Felder ca. 1,5 km nördl. des Ortes		49	18	CSK-81	15	1981-08-11			1981-01-01	76154	15
438	HOR9641	Hordeum vulgare L. convar. distichon (L.) Alef. var. nutans (Rode) Alef.	2	H		Slovakia	Veletiny, nordwestl. Uher. Brod, nördliches Vorland der Biele Karpaty, Felder ca. 1 km südöstl. des Ortes		49	18	CSK-81	17	1981-08-11			1981-01-01	76176	17
439	HOR9642	Hordeum vulgare L. convar. distichon (L.) Alef. var. nutans (Rode) Alef.	2	H		Slovakia	Veletiny, nordwestl. Uher. Brod, nördliches Vorland der Biele Karpaty, Felder ca. 1 km südöstl. des Ortes		49	18	CSK-81	23	1981-08-11			1981-01-01	76244	23
440	HOR9643	Hordeum vulgare L. convar. distichon (L.) Alef. var. nutans (Rode) Alef.	2	H		Slovakia	Veletiny, nordwestl. Uher. Brod, nördliches Vorland der Biele Karpaty, Felder ca. 1 km südöstl. des Ortes		49	18	CSK-81	28	1981-08-11			1981-01-01	76299	28
441	HOR9644	Hordeum vulgare L. convar. distichon (L.) Alef. var. nutans (Rode) Alef.	2	H		Slovakia	Nivnice, südl. Uher. Brod, nördliches Vorland der Weißen Karpaten, Felder ca. 1 km südöstl. des Ortes		49	18	CSK-81	57	1981-08-11			1981-01-01	76612	57
442	HOR9645	Hordeum vulgare L. convar. distichon (L.) Alef. var. nutans (Rode) Alef.	2	H		Slovakia	Vyskovec, Biele Karpaty	500 - 750	49	18	CSK-81	189 h	1981-08-14			1981-01-01	25294	189 h
443	HOR9646	Hordeum vulgare L. convar. distichon (L.) Alef. var. nutans (Rode) Alef.	2	H		Slovakia	Podbranc, westl. Myjava, BieleKarpaty, Ortsteil Hor. Dolina, kleine Felder im Myjava-Tal am Ortsrand der Siedlung		48.7647	17.3736	CSK-81	75 c	1981-08-12			1981-01-01	25295	75 c
444	HOR9647	Hordeum vulgare L. convar. distichon (L.) Alef. var. nutans (Rode) Alef.	2	H		Slovakia	Podbranc, westl. Myjava, BieleKarpaty, Ortsteil Hor. Dolina, kleine Felder im Myjava-Tal am Ortsrand der Siedlung		48.7647	17.3736	CSK-81	76	1981-08-12			1981-01-01	76665	76
445	HOR9648	Hordeum vulgare L. convar. distichon (L.) Alef. var. nutans (Rode) Alef.	2	H		Slovakia	Podbranc, westl. Myjava, BieleKarpaty, ca. 1 km nordwestl. Burg Branc		48.7647	17.3736	CSK-81	79	1981-08-12			1981-01-01	76668	79
446	HOR9651	Hordeum vulgare L. convar. distichon (L.) Alef. var. nutans (Rode) Alef.	2	H		Slovakia	Podbranc, westl. Myjava, BieleKarpaty, Ortsteil Podzámok		48.7647	17.3736	CSK-81	84 g	1981-08-12			1981-01-01	25300	84 g
447	HOR9652	Hordeum vulgare L. convar. distichon (L.) Alef. var. nutans (Rode) Alef.	2	H		Slovakia	Podbranc, westl. Myjava, BieleKarpaty, Ortsteil Podzámok		48.7647	17.3736	CSK-81	84 h	1981-08-12			1981-01-01	25301	84 h
448	HOR9653	Hordeum vulgare L. convar. distichon (L.) Alef. var. nutans (Rode) Alef.	2	H		Slovakia	Podbranc, westl. Myjava, BieleKarpaty, Ortsteil U Matúsu		48.7647	17.3736	CSK-81	96 c	1981-08-12			1981-01-01	25302	96 c
449	HOR9655	Hordeum vulgare L. convar. distichon (L.) Alef. var. nutans (Rode) Alef.	2	H		Slovakia	Nová Bosáca, Biele Karpaty, Nordrand des Ortes		48.8786	17.7953	CSK-81	115	1981-08-13			1981-01-01	76116	115
450	HOR9657	Hordeum vulgare L. convar. distichon (L.) Alef. var. nutans (Rode) Alef.	2	H		Slovakia	Predpoloma, nördl. Nová Bosáca, Biele Karpaty, Südhang nordöstl. des Ortes		48.915	17.8167	CSK-81	149	1981-08-13			1981-01-01	76153	149
451	HOR9658	Hordeum vulgare L. convar. distichon (L.) Alef. var. nutans (Rode) Alef.	2	H		Slovakia	Predpoloma, nördl. Nová Bosáca, Biele Karpaty, Südhang nordöstl. des Ortes		48.915	17.8167	CSK-81	156	1981-08-13			1981-01-01	76161	156
452	HOR9660	Hordeum vulgare L. convar. distichon (L.) Alef. var. nutans (Rode) Alef.	2	H		Slovakia	Predpoloma, nördl. Nová Bosáca, Biele Karpaty, Südhang nordöstl. des Ortes		48.915	17.8167	CSK-81	158	1981-08-13			1981-01-01	76163	158
453	HOR9661	Hordeum vulgare L. convar. distichon (L.) Alef. var. nutans (Rode) Alef.	2	H		Slovakia	Vyskovec, Biele Karpaty	500 - 750	49	18	CSK-81	174	1981-08-14			1981-01-01	76181	174
454	HOR9662	Hordeum vulgare L. convar. distichon (L.) Alef. var. nutans (Rode) Alef.	2	H		Slovakia	Vyskovec, Biele Karpaty	500 - 750	49	18	CSK-81	175	1981-08-14			1981-01-01	76182	175
455	HOR9663	Hordeum vulgare L. convar. distichon (L.) Alef. var. nutans (Rode) Alef.	2	H		Slovakia	Vyskovec, Biele Karpaty	500 - 750	49	18	CSK-81	177	1981-08-14			1981-01-01	76184	177
456	HOR9665	Hordeum vulgare L. convar. distichon (L.) Alef. var. nutans (Rode) Alef.	2	H		Slovakia	Vyskovec, Biele Karpaty	500 - 750	49	18	CSK-81	188	1981-08-14			1981-01-01	76196	188
457	HOR9666	Hordeum vulgare L. convar. distichon (L.) Alef. var. nutans (Rode) Alef.	2	H		Slovakia	Vyskovec, Biele Karpaty	500 - 750	49	18	CSK-81	192 a	1981-08-14			1981-01-01	76201	192 a
458	HOR9667	Hordeum vulgare L. convar. distichon (L.) Alef. var. nutans (Rode) Alef.	2	H		Slovakia	Vyskovec, Biele Karpaty	500 - 750	49	18	CSK-81	183 f	1981-08-14			1981-01-01	25316	183 f
459	HOR9668	Hordeum vulgare L. convar. distichon (L.) Alef. var. nutans (Rode) Alef.	2	H		Slovakia	Vyskovec, Biele Karpaty	500 - 750	49	18	CSK-81	194	1981-08-14			1981-01-01	76204	194
460	HOR9670	Hordeum vulgare L. convar. distichon (L.) Alef. var. nutans (Rode) Alef.	2	H		Slovakia	Bosacky, östl. von Vyskovec, Biele Karpaty, Südhang ca. 1 km südöstl. von Mikulcin vrch; Höhe: ca.650	650	48.8833	17.8167	CSK-81	242	1981-08-15			1981-01-01	76258	242
461	HOR9671	Hordeum vulgare L. convar. distichon (L.) Alef. var. nutans (Rode) Alef.	2	H		Slovakia	Bosacky, östl. von Vyskovec, Biele Karpaty, Südhang ca. 1 km südöstl. von Mikulcin vrch; Höhe: ca.650	650	48.8833	17.8167	CSK-81	245	1981-08-15			1981-01-01	76261	245
462	HOR9672	Hordeum vulgare L. convar. distichon (L.) Alef. var. nutans (Rode) Alef.	2	H		Slovakia	Horná Súca, Biele Karpaty, Felder des Bauern Kramár, nordwestl. des Ortes, Horná Súca Nr. 967, nur eigenes Saatgut verwendet		49	18	CSK-81	249	1981-08-16			1981-01-01	76265	249
463	HOR9673	Hordeum vulgare L. convar. distichon (L.) Alef. var. nutans (Rode) Alef.	2	H		Slovakia	Horná Súca, Biele Karpaty, Felder des Bauern Kramár, nordwestl. des Ortes, Horná Súca Nr. 967, nur eigenes Saatgut verwendet		49	18	CSK-81	253	1981-08-16			1981-01-01	76270	253
464	HOR9674	Hordeum vulgare L. convar. distichon (L.) Alef. var. nutans (Rode) Alef.	2	H		Slovakia	Kroviniaci, nördl. von Horná Súca, Biele Karpaty, Westhang		49	18	CSK-81	285	1981-08-16			1981-01-01	76305	285
465	HOR9675	Hordeum vulgare L. convar. distichon (L.) Alef. var. nutans (Rode) Alef.	2	H		Slovakia	Kroviniaci, nördl. von Horná Súca, Biele Karpaty, Westhang		49	18	CSK-81	287	1981-08-16			1981-01-01	76307	287
466	HOR9676	Hordeum vulgare L. convar. distichon (L.) Alef. var. nutans (Rode) Alef.	2	H		Slovakia	Kroviniaci, nördl. von Horná Súca, Biele Karpaty, Westhang		49	18	CSK-81	288	1981-08-16			1981-01-01	76308	288
467	HOR9677	Hordeum vulgare L. convar. distichon (L.) Alef. var. nutans (Rode) Alef.	2	H		Slovakia	Kroviniaci, nördl. von Horná Súca, Biele Karpaty, Westhang		49	18	CSK-81	291	1981-08-16			1981-01-01	76312	291
468	HOR9678	Hordeum vulgare L. convar. distichon (L.) Alef. var. nutans (Rode) Alef.	2	H		Slovakia	Kroviniaci, nördl. von Horná Súca, Biele Karpaty, Westhang		49	18	CSK-81	301	1981-08-16			1981-01-01	76324	301
469	HOR9679	Hordeum vulgare L. convar. distichon (L.) Alef. var. nutans (Rode) Alef.	2	H		Slovakia	Petrova Lehota, Strázovské Vrchy, kleine Parzellen am Osthang westlich des Ortes		48.9167	18.5	CSK-81	306	1981-08-17			1981-01-01	76329	306
470	HOR9680	Hordeum vulgare L. convar. distichon (L.) Alef. var. nutans (Rode) Alef.	2	H		Slovakia	Petrova Lehota, Strázovské Vrchy, kleine Parzellen am Osthang westlich des Ortes		48.9167	18.5	CSK-81	311 a	1981-08-17			1981-01-01	25329	311 a
471	HOR9681	Hordeum vulgare L. convar. distichon (L.) Alef. var. nutans (Rode) Alef.	2	H		Slovakia	Pet'ovka, Strázovské Vrchy, kleine Felder, Nordosthang am Südende des Ortes		48.9167	18.5	CSK-81	357	1981-08-17			1981-01-01	76385	357
472	HOR9682	Hordeum vulgare L. convar. distichon (L.) Alef. var. nutans (Rode) Alef.	2	H		Slovakia	Drietomská Dolina, südl. StaryHrozenkov an der slowakisch-mährischen Grenze, Biele Karpaty, Felder und Gärten am Nordosthang		48.7372	19.6056	CSK-81	398	1981-08-18			1981-01-01	76431	398
473	HOR9684	Hordeum vulgare L. convar. distichon (L.) Alef. var. nutans (Rode) Alef.	2	H		Slovakia	Drietomská Dolina, südl. StaryHrozenkov an der slowakisch-mährischen Grenze, Biele Karpaty, Felder und Gärten am Nordosthang		48.7372	19.6056	CSK-81	407	1981-08-18			1981-01-01	76442	407
474	HOR9685	Hordeum vulgare L. convar. distichon (L.) Alef. var. nutans (Rode) Alef.	2	H		Slovakia	Brusne, nördl. Drietoma, BieleKarpaty, Felder im Tal nördlich der Brücke		48.8042	19.3889	CSK-81	418	1981-08-18			1981-01-01	76454	418
475	HOR9686	Hordeum vulgare L. convar. distichon (L.) Alef. var. nutans (Rode) Alef.	2	H		Slovakia	Zliechov, unterhalb des BergesStrázov, Strázovské Vrchy, kleine Felder und Gemüseparzellen am Südwesthang südöstlich des Ortes	650 - 750	48.95	18.4319	CSK-81	456	1981-08-19			1981-01-01	76487	456
476	HOR9687	Hordeum vulgare L. convar. distichon (L.) Alef. var. nutans (Rode) Alef.	2	H		Slovakia	Zliechov, unterhalb des BergesStrázov, Strázovské Vrchy, kleine Felder und Gemüseparzellen am Südwesthang südöstlich des Ortes	650 - 750	48.95	18.4319	CSK-81	462	1981-08-19			1981-01-01	76494	462
477	HOR9688	Hordeum vulgare L. convar. distichon (L.) Alef. var. nutans (Rode) Alef.	2	H		Slovakia	Zliechov, unterhalb des BergesStrázov, Strázovské Vrchy, kleine Felder und Gemüseparzellen am Südwesthang südöstlich des Ortes	650 - 750	48.95	18.4319	CSK-81	469	1981-08-19			1981-01-01	76501	469
478	HOR9689	Hordeum vulgare L. convar. distichon (L.) Alef. var. nutans (Rode) Alef.	2	H		Slovakia	Zliechov, unterhalb des BergesStrázov, Strázovské Vrchy, kleine Felder und Gemüseparzellen am Südwesthang südöstlich des Ortes	650 - 750	48.95	18.4319	CSK-81	474	1981-08-19			1981-01-01	76507	474
479	HOR9691	Hordeum vulgare L. convar. distichon (L.) Alef. var. nutans (Rode) Alef.	2	H		Slovakia	Zliechov, unterhalb des BergesStrázov, Strázovské Vrchy, kleine Felder und Gemüseparzellen am Südwesthang südöstlich des Ortes	650 - 750	48.95	18.4319	CSK-81	476	1981-08-19			1981-01-01	76509	476
480	HOR9692	Hordeum vulgare L. convar. distichon (L.) Alef. var. nutans (Rode) Alef.	2	H		Slovakia	Zubák, nordwestl. Púchov, Biele Karpaty, Felder südwestlich des Ortes		49.15	18.2153	CSK-81	493	1981-08-20			1981-01-01	76528	493
481	HOR9693	Hordeum vulgare L. convar. distichon (L.) Alef. var. nutans (Rode) Alef.	2	H		Slovakia	Zubák, nordwestl. Púchov, Biele Karpaty, Felder südwestlich des Ortes		49.15	18.2153	CSK-81	494	1981-08-20			1981-01-01	76529	494
482	HOR9694	Hordeum vulgare L. convar. distichon (L.) Alef. var. nutans (Rode) Alef.	2	H		Slovakia	Zubák, nordwestl. Púchov, Biele Karpaty, Osthang in einem Seitental südlich der Ortsmitte		49.15	18.2153	CSK-81	501	1981-08-20			1981-01-01	76538	501
483	HOR9695	Hordeum vulgare L. convar. distichon (L.) Alef. var. nutans (Rode) Alef.	2	H		Slovakia	Hvozdnica, südwestl. Bytca, Javorniky, Nordosthang oberhalb des Ortes		49.2247	18.4889	CSK-81	539	1981-08-21			1981-01-01	76578	539
484	HOR9696	Hordeum vulgare L. convar. distichon (L.) Alef. var. nutans (Rode) Alef.	2	H		Slovakia	Hvozdnica, südwestl. Bytca, Javorniky, Felder an den Hängen des Seitentales westlich des Ortes		49.2247	18.4889	CSK-81	556	1981-08-21			1981-01-01	76597	556
485	HOR9697	Hordeum vulgare L. convar. distichon (L.) Alef. var. nutans (Rode) Alef.	2	H		Slovakia	Hvozdnica, südwestl. Bytca, Javorniky, Felder an den Hängen des Seitentales westlich des Ortes		49.2247	18.4889	CSK-81	567	1981-08-21			1981-01-01	76609	567
486	HOR9698	Hordeum vulgare L. convar. distichon (L.) Alef. var. nutans (Rode) Alef.	2	H		Slovakia	Hvozdnica, südwestl. Bytca, Javorniky, Felder an den Hängen des Seitentales westlich des Ortes		49.2247	18.4889	CSK-81	570	1981-08-21			1981-01-01	76613	570
487	HOR9699	Hordeum vulgare L. convar. distichon (L.) Alef. var. nutans (Rode) Alef.	2	H		Slovakia	Hvozdnica, südwestl. Bytca, Javorniky, Felder an den Hängen des Seitentales westlich des Ortes		49.2247	18.4889	CSK-81	579	1981-08-21			1981-01-01	76623	579
488	HOR9700	Hordeum vulgare L. convar. distichon (L.) Alef. var. nutans (Rode) Alef.	2	H		Slovakia	Strakosovce, nördl. Stiavnik,Javorniky, westlich des Baches im Talgrund		49.2442	18.465	CSK-81	585	1981-08-21			1981-01-01	76630	585
489	HOR1732	Hordeum vulgare L. convar. distichon (L.) Alef. var. erectum (Rode) Alef.	2	H		Sweden			59.35	18.0667				Inst. Pfl.-Bau u. -Zücht. Halle			17871
490	HOR14083	Hordeum vulgare L. convar. distichon (L.) Alef. var. nutans (Rode) Alef.	2	H		Sweden			59.35	18.0667				BAZ, Braunschweig Genetic Resources Centre, Braunschweig	38395	2003-02-06	239293	38395			HANNCHEN
491	HOR11294	Hordeum vulgare L. convar. distichon (L.) Alef. var. nutans (Rode) Alef.	2	H		Switzerland			46.8333	8.33333				unbekannt		1992-01-01	87741
492	HOR12154	Hordeum vulgare L. convar. distichon (L.) Alef. var. nutans (Rode) Alef.	2	H		Switzerland	Switzerland,Valais,Pitasch	1060	46.7167	9.21667			received 09-Aug-1971	USDA, Nat. Sma. Grains Coll., Aberdeen, Idaho, USA	PI 370763	1994-01-01	86622	PI 370763
493	HOR12166	Hordeum vulgare L. convar. distichon (L.) Alef. var. nutans (Rode) Alef.	2	H		Switzerland	Switzerland, Uri,Sedrun	1808	46.6667	8.76667			received 09-Aug-1972	USDA, Nat. Sma. Grains Coll., Aberdeen, Idaho, USA	PI 370776	1994-01-01	86634	PI 370776
494	HOR12172	Hordeum vulgare L. convar. distichon (L.) Alef. var. nutans (Rode) Alef.	2	H		Switzerland	Switzerland, Graubunden, Fellers	1285	46.8	9.21667			received 09-Aug-1973	USDA, Nat. Sma. Grains Coll., Aberdeen, Idaho, USA	PI 370782	1994-01-01	86640	PI 370782
495	HOR12174	Hordeum vulgare L. convar. distichon (L.) Alef. var. nutans (Rode) Alef.	2	H		Switzerland	Switzerland, Graubunden, Fellers	1285	46.8	9.21667			received 09-Aug-1974	USDA, Nat. Sma. Grains Coll., Aberdeen, Idaho, USA	PI 370784	1994-01-01	86682	PI 370784
496	HOR12200	Hordeum vulgare L. convar. distichon (L.) Alef. var. nutans (Rode) Alef.	2	H		Switzerland	Switzerland, Graubunden,Vrin	1448	46.65	9.1			received 09-Aug-1975	USDA, Nat. Sma. Grains Coll., Aberdeen, Idaho, USA	PI 370814	1994-01-01	88507	PI 370814
497	HOR12206	Hordeum vulgare L. convar. distichon (L.) Alef. var. nutans (Rode) Alef.	2	H		Switzerland	Switzerland, Graubunden, Fellers	1285	46.8	9.21667			received 09-Aug-1976	USDA, Nat. Sma. Grains Coll., Aberdeen, Idaho, USA	PI 370820	1994-01-01	88513	PI 370820
498	HOR12199	Hordeum vulgare L. convar. distichon (L.) Alef.	2	H		Switzerland	Switzerland, Graubunden,Vrin	1448	46.65	9.1			received 09-Aug-1977	USDA, Nat. Sma. Grains Coll., Aberdeen, Idaho, USA	PI 370813	1994-01-01	88506	PI 370813
499	HOR4469	Hordeum vulgare L. convar. distichon (L.) Alef. var. nutans (Rode) Alef.	2	H		Syria	Syria, DARA		32.685	36.0333			1926	VIR Leningrad	7633		20433	7633
500	HOR7400	Hordeum vulgare L. convar. distichon (L.) Alef. var. dubium (Körn.) Mansf.	2	H		Syria	Syria,Aleppo, HALAB		36.2167	37.2667			1926	VIR Leningrad	7667		23225	7667
501	HOR12826	Hordeum vulgare L. convar. distichon (L.) Alef. var. nigricans Sér.	2	H		Syria	Nord-Syrien, in der Nähe von Dadat am Euphrat		31.005	47.4419				IPK Gatersleben, Genbank, Prof. K. Hammer		1997-01-01	93733
502	HOR12827	Hordeum vulgare L. convar. distichon (L.) Alef. var. dubium (Körn.) Mansf.	2	H		Syria	Nord-Syrien, in der Nähe von Dadat am Euphrat		31.005	47.4419				IPK Gatersleben, Genbank, Prof. K. Hammer		1997-01-01	93770
503	HOR12829	Hordeum vulgare L. convar. distichon (L.) Alef. var. persicum Körn.	2	H		Syria	Nord-Syrien, bei Qal'at Saman		36.3383	36.8333				IPK Gatersleben, Genbank, Prof. K. Hammer		1997-01-01	93736
504	HOR10986	Hordeum vulgare L. convar. distichon (L.) Alef. var. nutans (Rode) Alef.	2	H		Tunisia	El Jem, Südost Tunesien		35.3	10.7253				Univ. Bozeman, Montana, USA	Tu 34	1990-01-01	70329	Tu 34
505	HOR411	Hordeum vulgare L. convar. distichon (L.) Alef. var. nutans (Rode) Alef.	2	H		Turkey	Semer Koey		41.5533	35.9833	TURMUEL-28-30	A 23		Inst. Pfl.-Bau u. -Zücht. Halle		1928-01-01	16640	A 23
506	HOR412	Hordeum vulgare L. convar. distichon (L.) Alef. var. nutans (Rode) Alef.	2	H		Turkey	Yeni Köy		38.1333	30.1667	TURMUEL-28-30	A 24		Inst. Pfl.-Bau u. -Zücht. Halle		1928-01-01	16641	A 24
507	HOR441	Hordeum vulgare L. convar. distichon (L.) Alef. var. nutans (Rode) Alef.	2	H		Turkey	Ali Boey Köyi		40.05	29.5667	TURMUEL-28-30	A 122		Inst. Pfl.-Bau u. -Zücht. Halle		1928-01-01	16669	A 122
508	HOR502	Hordeum vulgare L. convar. distichon (L.) Alef. var. nutans (Rode) Alef.	2	H		Turkey	Ishakli		40.9958	39.2928	TURMUEL-28-30	A 287		Inst. Pfl.-Bau u. -Zücht. Halle		1928-01-01	16729	A 287
509	HOR508	Hordeum vulgare L. convar. distichon (L.) Alef. var. nutans (Rode) Alef.	2	H		Turkey	Zomuklar		40.99	26.9119	TURMUEL-28-30	A 309		Inst. Pfl.-Bau u. -Zücht. Halle		1928-01-01	16735	A 309
510	HOR509	Hordeum vulgare L. convar. distichon (L.) Alef. var. nutans (Rode) Alef.	2	H		Turkey	Gediz		38.9875	29.3858	TURMUEL-28-30	A 310		Inst. Pfl.-Bau u. -Zücht. Halle		1928-01-01	16736	A 310
511	HOR526	Hordeum vulgare L. convar. distichon (L.) Alef. var. nutans (Rode) Alef.	2	H		Turkey	Elmali		36.7372	29.9189	TURMUEL-28-30	A 353		Inst. Pfl.-Bau u. -Zücht. Halle		1928-01-01	16752	A 353
512	HOR527	Hordeum vulgare L. convar. distichon (L.) Alef. var. nutans (Rode) Alef.	2	H		Turkey	Elmali		36.7372	29.9189	TURMUEL-28-30	A 354		Inst. Pfl.-Bau u. -Zücht. Halle		1928-01-01	16753	A 354
513	HOR552	Hordeum vulgare L. convar. distichon (L.) Alef. var. nutans (Rode) Alef.	2	H		Turkey	Saridanis Mend. Suleiman Danis		38.8008	28.1956	TURMUEL-28-30	A 427		Inst. Pfl.-Bau u. -Zücht. Halle		1928-01-01	16778	A 427
514	HOR572	Hordeum vulgare L. convar. distichon (L.) Alef. var. nutans (Rode) Alef.	2	H		Turkey	Arabsum-Kaza (Nr. 59)		40.2333	32.6833	TURMUEL-28-30	A 524		Inst. Pfl.-Bau u. -Zücht. Halle		1928-01-01	16798	A 524
515	HOR573	Hordeum vulgare L. convar. distichon (L.) Alef. var. nutans (Rode) Alef.	2	H		Turkey	Merkez-Kaza (Nr. 57)		36.45	37.5167	TURMUEL-28-30	A 526		Inst. Pfl.-Bau u. -Zücht. Halle		1928-01-01	16799	A 526
516	HOR610	Hordeum vulgare L. convar. distichon (L.) Alef. var. nutans (Rode) Alef.	2	H		Turkey	Pasin (Kaza) (Nr. 84)		36.45	37.5167	TURMUEL-28-30	A 626		Inst. Pfl.-Bau u. -Zücht. Halle		1928-01-01	16836	A 626
517	HOR634	Hordeum vulgare L. convar. distichon (L.) Alef. var. nutans (Rode) Alef.	2	H		Turkey	Merkez		36.45	37.5167	TURMUEL-28-30	A 770		Inst. Pfl.-Bau u. -Zücht. Halle		1928-01-01	16860	A 770
518	HOR655	Hordeum vulgare L. convar. distichon (L.) Alef. var. nutans (Rode) Alef.	2	H		Turkey	S Karien / Tazkiri		37.9186	29.8606	TURSCHWARZ	0		Inst. Pfl.-Bau u. -Zücht. Halle			16880	0
519	HOR656	Hordeum vulgare L. convar. distichon (L.) Alef. var. nutans (Rode) Alef.	2	H		Turkey	S Karien / Masdakoey		37.9186	29.8606	TURSCHWARZ	0		Inst. Pfl.-Bau u. -Zücht. Halle			16881	0
520	HOR658	Hordeum vulgare L. convar. distichon (L.) Alef. var. nutans (Rode) Alef.	2	H		Turkey	W Anatolien / Bal Mahmud		40.1833	29	TURSCHWARZ	0		Inst. Pfl.-Bau u. -Zücht. Halle			16883	0
521	HOR902	Hordeum vulgare L. convar. distichon (L.) Alef. var. nutans (Rode) Alef.	2	H		Turkey	Samsum Vilayet / H. Kaza		41.2928	36.3311	TURMUEL-28-30	A 507		Inst. Pfl.-Bau u. -Zücht. Halle		1928-01-01	17116	A 507
522	HOR1178	Hordeum vulgare L. convar. distichon (L.) Alef. var. erectum (Rode) Alef.	2	H		Turkey	Murat Obe		40.3667	29.1667	TURMUEL-28-30	A 187		Inst. Pfl.-Bau u. -Zücht. Halle		1928-01-01	17376	A 187
523	HOR1195	Hordeum vulgare L. convar. distichon (L.) Alef. var. nigrescens Körn.	2	H		Turkey	Bocak Kizil Kaza (Nr. 49)		37.4567	30.5817	TURMUEL-28-30	A 382		Inst. Pfl.-Bau u. -Zücht. Halle		1928-01-01	17391	A 382
524	HOR1207	Hordeum vulgare L. convar. distichon (L.) Alef. var. nigrescens Körn.	2	H		Turkey	Merkez - Kaza		36.45	37.5167	TURMUEL-28-30	A 515		Inst. Pfl.-Bau u. -Zücht. Halle		1928-01-01	17402	A 515
526	HOR1260	Hordeum vulgare L. convar. distichon (L.) Alef. var. nigrescens Körn.	2	H		Turkey	Kazu Kukuka Eli (Nr. 46)		36.45	37.5167	TURMUEL-28-30	A 672		Inst. Pfl.-Bau u. -Zücht. Halle		1928-01-01	17454	A 672
527	HOR1408	Hordeum vulgare L. convar. distichon (L.) Alef. var. nutans (Rode) Alef.	2	H		Turkey	Eskidir Karyesi		36.45	37.5167	TURMUEL-28-30	A 296		Inst. Pfl.-Bau u. -Zücht. Halle		1928-01-01	17571	A 296
528	HOR1415	Hordeum vulgare L. convar. distichon (L.) Alef. var. nutans (Rode) Alef.	2	H		Turkey	Arac Kaza (Nr. 67)		36.45	37.5167	TURMUEL-28-30	A 814		Inst. Pfl.-Bau u. -Zücht. Halle		1928-01-01	17576	A 814
529	HOR1740	Hordeum vulgare L. convar. distichon (L.) Alef. var. nigrescens Körn.	2	H		Turkey	Civili		39.8833	28.7833	TURSCHWARZ	0		Inst. Pfl.-Bau u. -Zücht. Halle			17879	0
531	HOR1973	Hordeum vulgare L. convar. distichon (L.) Alef. var. medicum Körn.	2	H		Turkey	Sekiyayla (Okdag)		36.8	29.65	TURSCHWARZ	0		Inst. Pfl.-Bau u. -Zücht. Halle			18094	0
532	HOR2388	Hordeum vulgare L. convar. distichon (L.) Alef. var. medicum Körn.	2	H		Turkey	Mezak		36.8	29.65	TURMUEL-28-30	A 311		Inst. Pfl.-Bau u. -Zücht. Halle		1928-01-01	18451	A 311
533	HOR2431	Hordeum vulgare L. convar. distichon (L.) Alef. var. nigrescens Körn.	2	H		Turkey	Dinar		38.0667	30.1667	TURSCHWARZ	0		Inst. Pfl.-Bau u. -Zücht. Halle			18479	0
534	HOR4078	Hordeum vulgare L. convar. distichon (L.) Alef. var. medicum Körn.	2	H		Turkey	Bocak Kazasi (Nr. 49) fr. Typ		37.4567	30.5817	TURMUEL-28-30	A 379		Inst. Pfl.-Bau u. -Zücht. Halle		1928-01-01	20051	A 379
535	HOR4093	Hordeum vulgare L. convar. distichon (L.) Alef. var. nigrescens Körn.	2	H		Turkey	Bocak Kazasi (Nr. 49) fr. Typ		37.4567	30.5817	TURMUEL-28-30	A 379		Inst. Pfl.-Bau u. -Zücht. Halle		1928-01-01	20066	A 379
536	HOR4471	Hordeum vulgare L. convar. distichon (L.) Alef. var. nutans (Rode) Alef.	2	H		Turkey	Turkey, Tokat		40.3167	36.55			1927	VIR Leningrad	8962		20435	8962
537	HOR7962	Hordeum vulgare L. convar. distichon (L.) Alef. var. nutans (Rode) Alef.	2	H		Turkey	Turkey, Urfa, Ceylanpinar	365	36.85	40.0333			1958-02-07	Weltsort. Beltsville, Maryland, USA	PI 245740		23683	PI 245740
538	HOR7964	Hordeum vulgare L. convar. distichon (L.) Alef. var. medicum Körn.	2	H		Turkey	Turkey, Eskisehir		39.7833	30.5167			received 17.04.1969	Weltsort. Beltsville, Maryland, USA	PI 342014		23685	PI 342014
539	HOR7966	Hordeum vulgare L. convar. distichon (L.) Alef. var. nutans (Rode) Alef.	2	H		Turkey	Turkey, Elazig		38.8333	39.85			received 17.04.1969	Weltsort. Beltsville, Maryland, USA	PI 342018		23687	PI 342018
540	HOR7968	Hordeum vulgare L. convar. distichon (L.) Alef. var. nigrescens Körn.	2	H		Turkey	Turkey, Erzurum		40	41.8333			received 17.04.1969	Weltsort. Beltsville, Maryland, USA	PI 342021		23689	PI 342021
541	HOR7969	Hordeum vulgare L. convar. distichon (L.) Alef. var. nutans (Rode) Alef.	2	H		Turkey	Turkey, Maras		38	37			received 17.04.1969	Weltsort. Beltsville, Maryland, USA	PI 342022		23690	PI 342022
542	HOR7970	Hordeum vulgare L. convar. distichon (L.) Alef. var. nutans (Rode) Alef.	2	H		Turkey	Turkey, Ankara		39.9167	32.8333			received 17.04.1969	Weltsort. Beltsville, Maryland, USA	PI 342023		23691	PI 342023
543	HOR7977	Hordeum vulgare L. convar. distichon (L.) Alef. var. nutans (Rode) Alef.	2	H		Turkey	Turkey, Eskisehir		39.7833	30.5167			received 17.04.1969	Weltsort. Beltsville, Maryland, USA	PI 342033		23698	PI 342033
544	HOR7978	Hordeum vulgare L. convar. distichon (L.) Alef. var. nutans (Rode) Alef.	2	H		Turkey	Turkey, Usak		38.75	29.4167			received 17.04.1969	Weltsort. Beltsville, Maryland, USA	PI 342034		23699	PI 342034
545	HOR7985	Hordeum vulgare L. convar. distichon (L.) Alef. var. medicum Körn.	2	H		Turkey	Turkey, Usak		38.75	29.4167			received 17.04.1969	Weltsort. Beltsville, Maryland, USA	PI 342041		23706	PI 342041
546	HOR8006	Hordeum vulgare L. convar. distichon (L.) Alef. var. medicum Körn.	2	H		Turkey	Turkey, Usak		38.75	29.4167			received 17.04.1969	Weltsort. Beltsville, Maryland, USA	PI 342064		23726	PI 342064
547	HOR8011	Hordeum vulgare L. convar. distichon (L.) Alef. var. nutans (Rode) Alef.	2	H		Turkey	Turkey, Kirklareli		41.7333	27.2167			received 17.04.1969	Weltsort. Beltsville, Maryland, USA	PI 342070		23730	PI 342070
548	HOR8050	Hordeum vulgare L. convar. distichon (L.) Alef. var. nutans (Rode) Alef.	2	H		Turkey	Turkey, Afyon		38.75	30.5333			received 17.04.1969	Weltsort. Beltsville, Maryland, USA	PI 342116		23763	PI 342116
549	HOR8099	Hordeum vulgare L. convar. distichon (L.) Alef. var. nutans (Rode) Alef.	2	H		Turkey	Turkey, Kutahya		39.4167	29.9833			received 17.04.1969	Weltsort. Beltsville, Maryland, USA	PI 342165		23811	PI 342165
550	HOR8110	Hordeum vulgare L. convar. distichon (L.) Alef. var. nigrescens Körn.	2	H		Turkey	Turkey, Kutahya		39.4167	29.9833			received 17.04.1969	Weltsort. Beltsville, Maryland, USA	PI 342176		23822	PI 342176
551	HOR8113	Hordeum vulgare L. convar. distichon (L.) Alef. var. nutans (Rode) Alef.	2	H		Turkey	Turkey, Kutahya		39.4167	29.9833			received 17.04.1969	Weltsort. Beltsville, Maryland, USA	PI 342179		23825	PI 342179
552	HOR8158	Hordeum vulgare L. convar. distichon (L.) Alef. var. medicum Körn.	2	H		Turkey	Turkey, Kutahya		39.4167	29.9833			received 17.04.1969	Weltsort. Beltsville, Maryland, USA	PI 342231		23867	PI 342231
553	HOR8160	Hordeum vulgare L. convar. distichon (L.) Alef. var. nutans (Rode) Alef.	2	H		Turkey	Turkey, Kutahya		39.4167	29.9833			received 17.04.1969	Weltsort. Beltsville, Maryland, USA	PI 342233		23869	PI 342233
554	HOR10567	Hordeum vulgare L. convar. distichon (L.) Alef. var. nutans (Rode) Alef.	2	H		Turkey	Turkey, Nigde		37.9642	34.6772			1925	VIR Leningrad	6894	1987-01-01	26269	6894
555	HOR203	Hordeum vulgare L. convar. distichon (L.) Alef. var. nutans (Rode) Alef.	2	H		Ukraine	Char'kov		50.0992	36.4872				Inst. Pfl.-Bau u. -Zücht. Halle	Rs 12		16459	Rs 12
556	HOR205	Hordeum vulgare L. convar. distichon (L.) Alef. var. nutans (Rode) Alef.	2	H		Ukraine	Odessa		46.4844	30.7325				Inst. Pfl.-Bau u. -Zücht. Halle	Rs 14		16461	Rs 14
557	HOR757	Hordeum vulgare L. convar. distichon (L.) Alef. var. nutans (Rode) Alef.	2	H		Yugoslavia	Kragujevac - Jagodina, between		43.9667	21.2333	*BALK-41	1009		KWI Berlin-Dahlem		1941-01-01	16982	1009
558	BCC1434	Hordeum vulgare L. convar. distichon (L.) Alef. var. nutans (Rode) Alef.	2	H		Yugoslavia			43.8667	18.4167						1941-01-01	638452				HOR 757
559	HOR4016	Hordeum vulgare L. convar. distichon (L.) Alef. var. nutans (Rode) Alef.	2	H		Yugoslavia	Livno, road		43.8667	18.4167	YUG-64	0				1964-01-01	19992	0
560	HOR4017	Hordeum vulgare L. convar. distichon (L.) Alef. var. nutans (Rode) Alef.	2	H		Yugoslavia	Bugojno, road		43.8667	18.4167	YUG-64	8				1964-01-01	19993	8
561	BCC1	Hordeum vulgare L. convar. vulgare var. hybernum Viborg	6	H		Afghanistan			34.5331	69.1661						1965-01-01	637502			USDA PI 366429: Susceptible to Stripe rust (Bolivia 91), Spotblotch: 6 (Fargo GH 87), moderately susceptible to leaf rust (Leafrust Fargo 92)	IG 128087
562	BCC7	Hordeum vulgare L. convar. vulgare var. hybernum Viborg	6	H		Afghanistan			34.5331	69.1661						1965-01-01	637508			Habitat: irrigated field	IG 128093
563	HOR1481	Hordeum vulgare L. convar. vulgare var. parallelum Körn.	6	H		Afghanistan	Hindukusch / Kabul und Umgebung		35	71.1504	*HIND-35/36	4		Inst. Pfl.-Bau u. -Zücht. Halle	HES 4	1935-01-01	17637	4;HES 4
564	HOR1509	Hordeum vulgare L. convar. vulgare var. hybernum Viborg	6	H		Afghanistan	Hindukusch		35	71.1504	*HIND-35/36	962 /40		Inst. Pfl.-Bau u. -Zücht. Halle	HES 962/40	1935-01-01	17661	962 /40;HES 962/40
565	HOR1519	Hordeum vulgare L. convar. vulgare var. rikotense Regel	6	H		Afghanistan	Hindukusch / Kabul und Umgebung		35	71.1504	*HIND-35/36	7		Inst. Pfl.-Bau u. -Zücht. Halle	HES 7	1935-01-01	17671	7;HES 7
566	HOR1522	Hordeum vulgare L. convar. vulgare var. hybernum Viborg	6	H		Afghanistan	S Afghanistan		31.6169	65.7169	*HIND-35/36	16		Inst. Pfl.-Bau u. -Zücht. Halle	HES 16	1935-01-01	17674	16;HES 16
567	HOR1527	Hordeum vulgare L. convar. vulgare var. hybernum Viborg	6	H		Afghanistan	Hindukusch / Kabul und Umgebung		35	71.1504	*HIND-35/36	52		Inst. Pfl.-Bau u. -Zücht. Halle	HES 52	1935-01-01	17678	52;HES 52
568	HOR1542	Hordeum vulgare L. convar. vulgare var. hybernum Viborg	6	H		Afghanistan	Hindukusch / Turkistan. Hügelland		35	71.1504	*HIND-35/36	76		Inst. Pfl.-Bau u. -Zücht. Halle	HES 76	1935-01-01	17692	76;HES 76
569	HOR1544	Hordeum vulgare L. convar. vulgare var. hybernum Viborg	6	H		Afghanistan	Hindukusch / Kabul und Umgebung		35	71.1504	*HIND-35/36	83		Inst. Pfl.-Bau u. -Zücht. Halle	HES 83	1935-01-01	17694	83;HES 83
570	HOR1548	Hordeum vulgare L. convar. vulgare var. hybernum Viborg	6	H		Afghanistan	Hindukusch / Hochterrassen desMittleren Chitral		35.8833	71.18	*HIND-35/36	136		Inst. Pfl.-Bau u. -Zücht. Halle	HES 136	1935-01-01	17698	136;HES 136
571	HOR1550	Hordeum vulgare L. convar. vulgare var. hybernum Viborg	6	H		Afghanistan	Hindukusch / Enge Mittelläufeund Seitentäler		35	71.1504	*HIND-35/36	96		Inst. Pfl.-Bau u. -Zücht. Halle	HES 96	1935-01-01	17700	96;HES 96
572	HOR1551	Hordeum vulgare L. convar. vulgare var. hybernum Viborg	6	H		Afghanistan	Hindukusch / Hohes Nuristan		35.3167	70.9	*HIND-35/36	97		Inst. Pfl.-Bau u. -Zücht. Halle	HES 97	1935-01-01	17701	97;HES 97
573	HOR1553	Hordeum vulgare L. convar. vulgare var. hybernum Viborg	6	H		Afghanistan	Hindukusch / Hohes Nuristan		35.3167	70.9	*HIND-35/36	103		Inst. Pfl.-Bau u. -Zücht. Halle	HES 103	1935-01-01	17703	103;HES 103
574	HOR1673	Hordeum vulgare L. convar. vulgare var. densum Sér.	6	H		Afghanistan	Hindukusch / Turkistan. Hügelland		35	71.1504	*HIND-35/36	25		Inst. Pfl.-Bau u. -Zücht. Halle	HES 25	1935-01-01	17815	25;HES 25
576	HOR1702	Hordeum vulgare L. convar. vulgare var. parallelum Körn.	6	H		Afghanistan	Hindukusch / Kabul und Umgebung		35	71.1504	*HIND-35/36	5		Inst. Pfl.-Bau u. -Zücht. Halle	HES 5	1935-01-01	17841	5;HES 5
577	HOR1703	Hordeum vulgare L. convar. vulgare var. hybernum Viborg	6	H		Afghanistan	S Afghanistan		31.6169	65.7169	*HIND-35/36	10		Inst. Pfl.-Bau u. -Zücht. Halle	HES 10	1935-01-01	17842	10;HES 10
578	HOR1704	Hordeum vulgare L. convar. vulgare var. hybernum Viborg	6	H		Afghanistan	S Afghanistan		31.6169	65.7169	*HIND-35/36	14		Inst. Pfl.-Bau u. -Zücht. Halle	HES 14	1935-01-01	17843	14;HES 14
579	HOR1710	Hordeum vulgare L. convar. vulgare var. hybernum Viborg	6	H		Afghanistan	Hindukusch / Kabul und Umgebung		35	71.1504	*HIND-35/36	49		Inst. Pfl.-Bau u. -Zücht. Halle	HES 49	1935-01-01	17849	49;HES 49
580	HOR1712	Hordeum vulgare L. convar. vulgare var. hybernum Viborg	6	H		Afghanistan	Hindukusch / Turkistan. Ebene		35	71.1504	*HIND-35/36	60		Inst. Pfl.-Bau u. -Zücht. Halle	HES 60	1935-01-01	17851	60;HES 60
581	HOR1713	Hordeum vulgare L. convar. vulgare var. hybernum Viborg	6	H		Afghanistan	Hindukusch / Hohes Chitral		35.8833	71.18	*HIND-35/36	121		Inst. Pfl.-Bau u. -Zücht. Halle	HES 121	1935-01-01	17852	121;HES 121
582	HOR1747	Hordeum vulgare L. convar. vulgare var. parallelum Körn.	6	H		Afghanistan			34.5331	69.1661				Inst. Pfl.-Bau u. -Zücht. Halle	HSEP 172/40	1935-01-01	17886	HSEP 172/40
583	HOR1758	Hordeum vulgare L. convar. vulgare var. densum Sér.	6	H		Afghanistan	Hindukusch / Turkistan. Hügelland		35	71.1504	*HIND-35/36	20		Inst. Pfl.-Bau u. -Zücht. Halle	HES 20	1935-01-01	17897	20;HES 20
584	HOR1774	Hordeum vulgare L. convar. vulgare var. hybernum Viborg	6	H		Afghanistan	Hindukusch / Kabul und Umgebung		35	71.1504	*HIND-35/36	3		Inst. Pfl.-Bau u. -Zücht. Halle	HES 3	1935-01-01	17913	3;HES 3
586	HOR1776	Hordeum vulgare L. convar. vulgare var. hybernum Viborg	6	H		Afghanistan	S Afghanistan		31.6169	65.7169	*HIND-35/36	15		Inst. Pfl.-Bau u. -Zücht. Halle	HES 15	1935-01-01	17915	15;HES 15
587	HOR1777	Hordeum vulgare L. convar. vulgare var. hybernum Viborg	6	H		Afghanistan	Hindukusch / Hohes Chitral		35.8833	71.18	*HIND-35/36	17		Inst. Pfl.-Bau u. -Zücht. Halle	HES 17	1935-01-01	17916	17;HES 17
588	HOR1778	Hordeum vulgare L. convar. vulgare var. hybernum Viborg	6	H		Afghanistan	Hindukusch / Turkistan. Hügelland		35	71.1504	*HIND-35/36	19		Inst. Pfl.-Bau u. -Zücht. Halle	HES 19	1935-01-01	17917	19;HES 19
589	HOR1779	Hordeum vulgare L. convar. vulgare var. hybernum Viborg	6	H		Afghanistan	Hindukusch / Turkistan. Hügelland		35	71.1504	*HIND-35/36	24		Inst. Pfl.-Bau u. -Zücht. Halle	HES 24	1935-01-01	17918	24;HES 24
590	HOR1784	Hordeum vulgare L. convar. vulgare var. hybernum Viborg	6	H		Afghanistan	Hindukusch / Weite Flussläufe		35	71.1504	*HIND-35/36	45		Inst. Pfl.-Bau u. -Zücht. Halle	HES 45	1935-01-01	17923	45;HES 45
591	HOR1785	Hordeum vulgare L. convar. vulgare var. hybernum Viborg	6	H		Afghanistan	Hindukusch / Kabul und Umgebung		35	71.1504	*HIND-35/36	46		Inst. Pfl.-Bau u. -Zücht. Halle	HES 46	1935-01-01	17924	46;HES 46
592	HOR1786	Hordeum vulgare L. convar. vulgare var. hybernum Viborg	6	H		Afghanistan	Hindukusch / Kabul und Umgebung		35	71.1504	*HIND-35/36	47		Inst. Pfl.-Bau u. -Zücht. Halle	HES 47	1935-01-01	17925	47;HES 47
593	HOR1787	Hordeum vulgare L. convar. vulgare var. hybernum Viborg	6	H		Afghanistan	Hindukusch / Kabul und Umgebung		35	71.1504	*HIND-35/36	50		Inst. Pfl.-Bau u. -Zücht. Halle	HES 50	1935-01-01	17926	50;HES 50
594	HOR1788	Hordeum vulgare L. convar. vulgare var. hybernum Viborg	6	H		Afghanistan	Hindukusch / Kabul und Umgebung		35	71.1504	*HIND-35/36	53		Inst. Pfl.-Bau u. -Zücht. Halle	HES 53	1935-01-01	17927	53;HES 53
595	HOR1789	Hordeum vulgare L. convar. vulgare var. hybernum Viborg	6	H		Afghanistan	Hindukusch / Kabul und Umgebung		35	71.1504	*HIND-35/36	55		Inst. Pfl.-Bau u. -Zücht. Halle	HES 55	1935-01-01	17928	55;HES 55
596	HOR1790	Hordeum vulgare L. convar. vulgare var. hybernum Viborg	6	H		Afghanistan	Hindukusch / Turkistan. Hügelland		35	71.1504	*HIND-35/36	56		Inst. Pfl.-Bau u. -Zücht. Halle	HES 56	1935-01-01	17929	56;HES 56
597	HOR1791	Hordeum vulgare L. convar. vulgare var. hybernum Viborg	6	H		Afghanistan	Hindukusch / Turkistan. Hügelland		35	71.1504	*HIND-35/36	57		Inst. Pfl.-Bau u. -Zücht. Halle	HES 57	1935-01-01	17930	57;HES 57
598	HOR1792	Hordeum vulgare L. convar. vulgare var. hybernum Viborg	6	H		Afghanistan	Hindukusch / Turkistan. Ebene		35	71.1504	*HIND-35/36	58		Inst. Pfl.-Bau u. -Zücht. Halle	HES 58	1935-01-01	17931	58;HES 58
599	HOR1793	Hordeum vulgare L. convar. vulgare var. hybernum Viborg	6	H		Afghanistan	Hindukusch / Turkistan. Ebene		35	71.1504	*HIND-35/36	59		Inst. Pfl.-Bau u. -Zücht. Halle	HES 59	1935-01-01	17932	59;HES 59
600	HOR1795	Hordeum vulgare L. convar. vulgare var. hybernum Viborg	6	H		Afghanistan	Hindukusch / Turkistan. Ebene		35	71.1504	*HIND-35/36	62		Inst. Pfl.-Bau u. -Zücht. Halle	HES 62	1935-01-01	17934	62;HES 62
601	HOR1796	Hordeum vulgare L. convar. vulgare var. hybernum Viborg	6	H		Afghanistan	Hindukusch / Turkistan. Hügelland		35	71.1504	*HIND-35/36	63		Inst. Pfl.-Bau u. -Zücht. Halle	HES 63	1935-01-01	17935	63;HES 63
602	HOR1798	Hordeum vulgare L. convar. vulgare var. hybernum Viborg	6	H		Afghanistan	Hindukusch / Turkistan. Hügelland		35	71.1504	*HIND-35/36	64		Inst. Pfl.-Bau u. -Zücht. Halle	HES 64	1935-01-01	17937	64;HES 64
603	HOR1800	Hordeum vulgare L. convar. vulgare var. hybernum Viborg	6	H		Afghanistan	Hindukusch / Hochlagen N des Hindukusch		35	71.1504	*HIND-35/36	65		Inst. Pfl.-Bau u. -Zücht. Halle	HES 65	1935-01-01	17939	65;HES 65
604	HOR1803	Hordeum vulgare L. convar. vulgare var. hybernum Viborg	6	H		Afghanistan	Hindukusch / Hochlagen N des Hindukusch		35	71.1504	*HIND-35/36	67		Inst. Pfl.-Bau u. -Zücht. Halle	HES 67	1935-01-01	17942	67;HES 67
605	HOR1804	Hordeum vulgare L. convar. vulgare var. hybernum Viborg	6	H		Afghanistan	Hindukusch / Hochlagen N des Hindukusch		35	71.1504	*HIND-35/36	70		Inst. Pfl.-Bau u. -Zücht. Halle	HES 70	1935-01-01	17943	70;HES 70
606	HOR1805	Hordeum vulgare L. convar. vulgare var. hybernum Viborg	6	H		Afghanistan	Hindukusch / Hochlagen N des Hindukusch		35	71.1504	*HIND-35/36	72		Inst. Pfl.-Bau u. -Zücht. Halle	HES 72	1935-01-01	17944	72;HES 72
607	HOR1806	Hordeum vulgare L. convar. vulgare var. hybernum Viborg	6	H		Afghanistan	Hindukusch / Hochlagen N des Hindukusch		35	71.1504	*HIND-35/36	73		Inst. Pfl.-Bau u. -Zücht. Halle	HES 73	1935-01-01	17945	73;HES 73
608	HOR1808	Hordeum vulgare L. convar. vulgare var. hybernum Viborg	6	H		Afghanistan	Hindukusch / Hochlagen N des Hindukusch		35	71.1504	*HIND-35/36	74		Inst. Pfl.-Bau u. -Zücht. Halle	HES 74	1935-01-01	17947	74;HES 74
609	HOR1809	Hordeum vulgare L. convar. vulgare var. hybernum Viborg	6	H		Afghanistan	Hindukusch / Hochlagen N des Hindukusch		35	71.1504	*HIND-35/36	75		Inst. Pfl.-Bau u. -Zücht. Halle	HES 75	1935-01-01	17948	75;HES 75
610	HOR1811	Hordeum vulgare L. convar. vulgare var. hybernum Viborg	6	H		Afghanistan	Hindukusch / Kabul und Umgebung		35	71.1504	*HIND-35/36	81		Inst. Pfl.-Bau u. -Zücht. Halle	HES 81	1935-01-01	17950	81;HES 81
611	HOR1814	Hordeum vulgare L. convar. vulgare var. hybernum Viborg	6	H		Afghanistan	Hindukusch / Weite Flussläufe		35	71.1504	*HIND-35/36	84		Inst. Pfl.-Bau u. -Zücht. Halle	HES 84	1935-01-01	17953	84;HES 84
612	HOR1815	Hordeum vulgare L. convar. vulgare var. hybernum Viborg	6	H		Afghanistan	Hindukusch / Hohes Nuristan		35.3167	70.9	*HIND-35/36	86		Inst. Pfl.-Bau u. -Zücht. Halle	HES 86	1935-01-01	17954	86;HES 86
613	HOR1819	Hordeum vulgare L. convar. vulgare var. hybernum Viborg	6	H		Afghanistan	Hindukusch / Enge Mittelläufeund Seitentäler		35	71.1504	*HIND-35/36	92		Inst. Pfl.-Bau u. -Zücht. Halle	HES 92	1935-01-01	17958	92;HES 92
615	HOR1823	Hordeum vulgare L. convar. vulgare var. hybernum Viborg	6	H		Afghanistan	Hindukusch / Hohes Nuristan		35.3167	70.9	*HIND-35/36	98		Inst. Pfl.-Bau u. -Zücht. Halle	HES 98	1935-01-01	17962	98;HES 98
616	HOR1824	Hordeum vulgare L. convar. vulgare var. hybernum Viborg	6	H		Afghanistan	Hindukusch / Hohes Nuristan		35.3167	70.9	*HIND-35/36	104		Inst. Pfl.-Bau u. -Zücht. Halle	HES 104	1935-01-01	17963	104;HES 104
617	HOR1825	Hordeum vulgare L. convar. vulgare var. hybernum Viborg	6	H		Afghanistan	Hindukusch / Hohes Nuristan		35.3167	70.9	*HIND-35/36	105		Inst. Pfl.-Bau u. -Zücht. Halle	HES 105	1935-01-01	17964	105;HES 105
618	HOR1826	Hordeum vulgare L. convar. vulgare var. hybernum Viborg	6	H		Afghanistan	Hindukusch / Hochterrassen desMittleren Chitral		35.8833	71.18	*HIND-35/36	108		Inst. Pfl.-Bau u. -Zücht. Halle	HES 108	1935-01-01	17965	108;HES 108
619	HOR1829	Hordeum vulgare L. convar. vulgare var. hybernum Viborg	6	H		Afghanistan	Hindukusch / Hochterrassen desMittleren Chitral		35.8833	71.18	*HIND-35/36	110		Inst. Pfl.-Bau u. -Zücht. Halle	HES 110	1935-01-01	17968	110;HES 110
620	HOR1830	Hordeum vulgare L. convar. vulgare var. hybernum Viborg	6	H		Afghanistan	Hindukusch / Hochterrassen desMittleren Chitral		35.8833	71.18	*HIND-35/36	111		Inst. Pfl.-Bau u. -Zücht. Halle	HES 111	1935-01-01	17969	111;HES 111
621	HOR1831	Hordeum vulgare L. convar. vulgare var. hybernum Viborg	6	H		Afghanistan	Hindukusch / Hohes Chitral		35.8833	71.18	*HIND-35/36	112		Inst. Pfl.-Bau u. -Zücht. Halle	HES 112	1935-01-01	17970	112;HES 112
622	HOR1833	Hordeum vulgare L. convar. vulgare var. hybernum Viborg	6	H		Afghanistan	Hindukusch / Hohes Chitral		35.8833	71.18	*HIND-35/36	114		Inst. Pfl.-Bau u. -Zücht. Halle	HES 114	1935-01-01	17972	114;HES 114
623	HOR1835	Hordeum vulgare L. convar. vulgare var. hybernum Viborg	6	H		Afghanistan	Hindukusch / Hohes Chitral		35.8833	71.18	*HIND-35/36	115		Inst. Pfl.-Bau u. -Zücht. Halle	HES 115	1935-01-01	17974	115;HES 115
624	HOR1836	Hordeum vulgare L. convar. vulgare var. hybernum Viborg	6	H		Afghanistan	Hindukusch / Hohes Chitral		35.8833	71.18	*HIND-35/36	120		Inst. Pfl.-Bau u. -Zücht. Halle	HES 120	1935-01-01	17975	120;HES 120
625	HOR1838	Hordeum vulgare L. convar. vulgare var. hybernum Viborg	6	H		Afghanistan	Hindukusch / Hohes Chitral		35.8833	71.18	*HIND-35/36	122		Inst. Pfl.-Bau u. -Zücht. Halle	HES 122	1935-01-01	17977	122;HES 122
626	HOR1839	Hordeum vulgare L. convar. vulgare var. hybernum Viborg	6	H		Afghanistan	Hindukusch / Hohes Chitral		35.8833	71.18	*HIND-35/36	123		Inst. Pfl.-Bau u. -Zücht. Halle	HES 123	1935-01-01	17978	123;HES 123
627	HOR1840	Hordeum vulgare L. convar. vulgare var. hybernum Viborg	6	H		Afghanistan	Hindukusch / Hohes Chitral		35.8833	71.18	*HIND-35/36	124		Inst. Pfl.-Bau u. -Zücht. Halle	HES 124	1935-01-01	17979	124;HES 124
628	HOR1841	Hordeum vulgare L. convar. vulgare var. hybernum Viborg	6	H		Afghanistan	Hindukusch / Hochterrassen desMittleren Chitral		35.8833	71.18	*HIND-35/36	126		Inst. Pfl.-Bau u. -Zücht. Halle	HES 126	1935-01-01	17980	126;HES 126
629	HOR1842	Hordeum vulgare L. convar. vulgare var. hybernum Viborg	6	H		Afghanistan	Hindukusch / Hochterrassen desMittleren Chitral		35.8833	71.18	*HIND-35/36	130		Inst. Pfl.-Bau u. -Zücht. Halle	HES 130	1935-01-01	17981	130;HES 130
630	HOR1843	Hordeum vulgare L. convar. vulgare var. hybernum Viborg	6	H		Afghanistan	Hindukusch / Enge Mittelläufeund Seitentäler		35	71.1504	*HIND-35/36	138		Inst. Pfl.-Bau u. -Zücht. Halle	HES 138	1935-01-01	17982	138;HES 138
631	HOR1844	Hordeum vulgare L. convar. vulgare var. hybernum Viborg	6	H		Afghanistan	Hindukusch / Enge Mittelläufeund Seitentäler		35	71.1504	*HIND-35/36	140		Inst. Pfl.-Bau u. -Zücht. Halle	HES 140	1935-01-01	17983	140;HES 140
632	HOR1851	Hordeum vulgare L. convar. vulgare var. hybernum Viborg	6	H		Afghanistan	Hindukusch / Kabul und Umgebung		35	71.1504	*HIND-35/36	151		Inst. Pfl.-Bau u. -Zücht. Halle	HES 151	1935-01-01	17990	151;HES 151
633	HOR1940	Hordeum vulgare L. convar. vulgare var. hybernum Viborg	6	H		Afghanistan	Hindukusch / Hochterrassen desMittleren Chitral		35.8833	71.18	*HIND-35/36	134		Inst. Pfl.-Bau u. -Zücht. Halle	HES 134	1935-01-01	18067	134;HES 134
634	HOR1968	Hordeum vulgare L. convar. vulgare var. hybernum Viborg	6	H		Afghanistan	Hindukusch / Weite Flussläufe		35	71.1504	*HIND-35/36	43		Inst. Pfl.-Bau u. -Zücht. Halle	HES 43	1935-01-01	18090	43;HES 43
635	HOR1970	Hordeum vulgare L. convar. vulgare var. hybernum Viborg	6	H		Afghanistan	Hindukusch / Hochlagen N des Hindukusch		35	71.1504	*HIND-35/36	68		Inst. Pfl.-Bau u. -Zücht. Halle	HES 68	1935-01-01	18092	68;HES 68
636	HOR1990	Hordeum vulgare L. convar. vulgare var. hybernum Viborg	6	H		Afghanistan	Hindukusch / Turkistan. Hügelland		35	71.1504	*HIND-35/36	77		Inst. Pfl.-Bau u. -Zücht. Halle	HES 77	1935-01-01	18111	77;HES 77
637	HOR2261	Hordeum vulgare L. convar. vulgare var. hybernum Viborg	6	H		Afghanistan	Hindukusch / Hohes Nuristan		35.3167	70.9	*HIND-35/36	88		Inst. Pfl.-Bau u. -Zücht. Halle	HES 88	1935-01-01	18348	88;HES 88
638	HOR2263	Hordeum vulgare L. convar. vulgare var. hybernum Viborg	6	H		Afghanistan	Kabul		34.5331	69.1661				O. Volk, Würzburg			18350
640	HOR2385	Hordeum vulgare L. convar. vulgare var. hybernum Viborg	6	H		Afghanistan	Hindukusch / Hochterrassen desMittleren Chitral		35.8833	71.18	*HIND-35/36	109		Inst. Pfl.-Bau u. -Zücht. Halle	HES 109	1935-01-01	18450	109;HES 109
641	HOR2407	Hordeum vulgare L. convar. vulgare var. hybernum Viborg	6	H		Afghanistan	Hindukusch		35	71.1504	*HIND-35/36	0		Inst. Pfl.-Bau u. -Zücht. Halle	HEP 963	1935-01-01	18468	0;HEP 963
642	HOR2904	Hordeum vulgare L. convar. vulgare var. subpyramidatum (Orlov) Mansf.	6	H		Afghanistan	Hindukusch / Turkistan. Hügelland		35	71.1504	*HIND-35/36	0		Inst. Pfl.-Bau u. -Zücht. Halle	HES 25	1935-01-01	18930	0;HES 25
643	HOR2905	Hordeum vulgare L. convar. vulgare var. hybernum Viborg	6	H		Afghanistan	Hindukusch / Hochlagen N des Hindukusch		35	71.1504	*HIND-35/36	0		Inst. Pfl.-Bau u. -Zücht. Halle	HES 69	1935-01-01	18931	0;HES 69
644	HOR2907	Hordeum vulgare L. convar. vulgare var. parallelum Körn.	6	H		Afghanistan	Hindukusch / Turkistan. Hügelland		35	71.1504	*HIND-35/36	0		Inst. Pfl.-Bau u. -Zücht. Halle	HES 78	1935-01-01	18933	0;HES 78
645	HOR4428	Hordeum vulgare L. convar. vulgare var. hybernum Viborg	6	H		Afghanistan	Hindukusch / Turkistan. Hügelland		35	71.1504	*HIND-35/36	57		Inst. Pfl.-Bau u. -Zücht. Halle	HES 57	1935-01-01	20393	57;HES 57
647	HOR9551	Hordeum vulgare L. convar. vulgare var. hybernum Viborg	6	H		Afghanistan	Kabul		34.5331	69.1661			1953	Weltsort. Beltsville, Maryland, USA	CI 10070		25207	CI 10070	PI 207486
648	HOR12222	Hordeum vulgare L. convar. vulgare var. densum Sér.	6	H		Afghanistan	Afghanistan.		34.5331	69.1661			received 09.08.1971	USDA, Nat. Sma. Grains Coll., Aberdeen, Idaho, USA	PI 370843	1994-01-01	88529	PI 370843
649	BCC4	Hordeum vulgare L.	6	H		Afghanistan			34.5331	69.1661						1965-01-01	637505			USDA PI 366444: BETAGLUCAN: 3.60 (Madison 97 A) ; LIPID: 1.70 (Madison 97 A); Protein: 15.33 (Madison 97 A) ; moderately suscpetible to leafrust (Leafrust Fargo 92) ; Netblotch: 6 (Langdon 96); Spotblotch: 4 (Fargo 96) ; striperust: susceptible (Bolivia	IG 128090
650	BCC6	Hordeum vulgare L. convar. vulgare	6	H		Afghanistan			34.5331	69.1661						1965-01-01	637507			Habitat: barley stack in irrigated field; Detailed characterisation data see BCC_6=PI_366454_observations.html	IG 128092
651	HOR736	Hordeum vulgare L. convar. vulgare var. hybernum Viborg	6	H		Albania	N Greece / Shen Vasil		39.55	19.75	*BALK-41	1451		KWI Berlin-Dahlem		1941-01-01	16961	1451
652	HOR739	Hordeum vulgare L. convar. vulgare var. hybernum Viborg	6	H		Albania	Shkalle		41.4525	19.5667	*BALK-41	1532		KWI Berlin-Dahlem		1941-01-01	16964	1532
653	HOR740	Hordeum vulgare L. convar. vulgare var. parallelum Körn.	6	H		Albania	Xiber		41.4544	20.5333	*BALK-41	1540		KWI Berlin-Dahlem		1941-01-01	16965	1540
654	HOR741	Hordeum vulgare L. convar. vulgare var. hybernum Viborg	6	H		Albania	Boga		41.3333	19.8311	*BALK-41	1600		KWI Berlin-Dahlem		1941-01-01	16966	1600
655	HOR749	Hordeum vulgare L. convar. vulgare var. hybernum Viborg	6	H		Albania	Radomir		41.8167	20.4925	*BALK-41	2508		KWI Berlin-Dahlem		1941-01-01	16974	2508
656	HOR750	Hordeum vulgare L. convar. vulgare var. hybernum Viborg	6	H		Albania	Kukes		41.6233	20.3092	*BALK-41	2558		KWI Berlin-Dahlem		1941-01-01	16975	2558
657	HOR755	Hordeum vulgare L. convar. vulgare var. hybernum Viborg	6	H		Albania	Mazhari		40.39	19.59	*BALK-41	181		KWI Berlin-Dahlem		1941-01-01	16980	181
658	HOR756	Hordeum vulgare L. convar. vulgare var. hybernum Viborg	6	H		Albania	Kelcyra, Vjossa valley		40.7878	20.1892	*BALK-41	851		KWI Berlin-Dahlem		1941-01-01	16981	851
659	HOR770	Hordeum vulgare L. convar. vulgare var. hybernum Viborg	6	H		Albania	zwischen Selishte und Drintal		41.6233	20.3025	*BALK-41	1566		KWI Berlin-Dahlem		1941-01-01	16995	1566
660	HOR772	Hordeum vulgare L. convar. vulgare var. hybernum Viborg	6	H		Albania	N Greece / Dedaj		42.2947	19.5411	*BALK-41	1594		KWI Berlin-Dahlem		1941-01-01	16997	1594
661	HOR1237	Hordeum vulgare L. convar. vulgare var. hybernum Viborg	6	H		Albania	Vermitza		41.7	20.8833	*BALK-41	2565		KWI Berlin-Dahlem		1941-01-01	17432	2565
662	HOR1269	Hordeum vulgare L. convar. vulgare var. hybernum Viborg	6	H		Albania	Vlesh		41.8117	20.4278	*BALK-41	2503		KWI Berlin-Dahlem		1941-01-01	17463	2503
663	HOR1281	Hordeum vulgare L. convar. vulgare var. hybernum Viborg	6	H		Albania	Slatina		41.1167	20.6833	*BALK-41	2496		Inst. Pfl.-Bau u. -Zücht. Halle	257	1941-01-01	17474	2496;257
664	HOR1287	Hordeum vulgare L. convar. vulgare var. hybernum Viborg	6	H		Albania	Bossuna		41.3333	19.8311	*BALK-41	166		Inst. Pfl.-Bau u. -Zücht. Halle	287	1941-01-01	17480	166;287
665	HOR1381	Hordeum vulgare L. convar. vulgare var. hybernum Viborg	6	H		Albania	Drebac		41.15	20.55	*BALK-41	2531		KWI Berlin-Dahlem		1941-01-01	17546	2531
666	HOR4146	Hordeum vulgare L. convar. vulgare var. hybernum Viborg	6	H		Algeria	Algeria		36.7	3.21667			1926	VIR Leningrad	7514		20117	7514
667	HOR4150	Hordeum vulgare L. convar. vulgare var. hybernum Viborg	6	H		Algeria	Algeria		36.7	3.21667			1926	VIR Leningrad	7553		20121	7553
668	HOR9788	Hordeum vulgare L. convar. vulgare var. hybernum Viborg	6	H		Algeria	Algeria		36.7	3.21667			1926	VIR Leningrad	7561		25436	7561
669	HOR93	Hordeum vulgare L. convar. vulgare var. hybernum Viborg	6	H		Austria	Alpach		47.4167	13				Inst. Pfl.-Bau u. -Zücht. Halle	D 38		16357	D 38
670	HOR94	Hordeum vulgare L. convar. vulgare var. hybernum Viborg	6	H		Austria	Gaskurn		46.9814	10.0181				Inst. Pfl.-Bau u. -Zücht. Halle	D 39		16358	D 39
671	HOR106	Hordeum vulgare L. convar. vulgare var. parallelum Körn.	6	H		Austria			48.2	16.35				Inst. Pfl.-Bau u. -Zücht. Halle	D 51		16369	D 51		BEMK: bei Neuanbau auf Ährendichte achten	Landgerste aus Ostmark
672	HOR3959	Hordeum vulgare L. convar. vulgare var. hybernum Viborg	6	H		Austria	Niedersill, Pinzgau		47.2722	12.6447	AUTMAYR-22-32	11		E. Mayr, Rinn, Tirol		1922-01-01	19937	11
673	HOR3960	Hordeum vulgare L. convar. vulgare var. hybernum Viborg	6	H		Austria	Winklern/Mölltal, Kärnten		47.0289	12.8875	AUTMAYR-22-32	12		E. Mayr, Rinn, Tirol		1922-01-01	19938	12
674	HOR3961	Hordeum vulgare L. convar. vulgare var. hybernum Viborg	6	H		Austria	Pongau, Salzburg		47.8	13.0333	AUTMAYR-22-32	13		E. Mayr, Rinn, Tirol		1922-01-01	19939	13
675	HOR3962	Hordeum vulgare L. convar. vulgare var. hybernum Viborg	6	H		Austria	Montafon, Vorarlberg		47.0333	9.51167	AUTMAYR-22-32	14		E. Mayr, Rinn, Tirol		1922-01-01	19940	14
676	HOR3968	Hordeum vulgare L. convar. vulgare var. hybernum Viborg	6	H		Austria	St. Leonhard i. Pitztal, Tirol		47.0622	10.8542	AUTMAYR-22-32	20		E. Mayr, Rinn, Tirol		1922-01-01	19946	20
677	HOR9854	Hordeum vulgare L. convar. vulgare var. hybernum Viborg	6	H		Austria	Eibenberg, Mühlviertel, Oberösterreich		48.5	14.7642	AUT-82	4 b	1982-07-16			1983-01-01	25499	4 b
678	HOR9858	Hordeum vulgare L. convar. vulgare var. hybernum Viborg	6	H		Austria	Handenberg, Innviertel, Oberösterreich		48.1333	13.0106	AUT-82	10 b	1982-07-19			1983-01-01	25503	10 b
679	HOR9859	Hordeum vulgare L. convar. vulgare var. hybernum Viborg	6	H		Austria	Eiweggraben zwischen Breitenauund St. Jakob, Steiermark		47.2647	14.8833	AUT-82	20	1982-07-22			1982-01-01	75118	20
680	HOR10094	Hordeum vulgare L. convar. vulgare var. hybernum Viborg	6	H		Austria	Eibenberg, Mühlviertel, Oberösterreich		48.5	14.7642	AUT-82	4	1982-07-16			1982-01-01	25737	4
681	HOR10630	Hordeum vulgare L. convar. vulgare var. hybernum Viborg	6	H		Austria	Rainbach (Mühlviertel)		47.1289	10.9558	AUT-86	11	1986-08-04			1987-01-01	75261	11
682	HOR10631	Hordeum vulgare L. convar. vulgare var. hybernum Viborg	6	H		Austria	Rosenhof (Mühlviertel)		46.9481	15.2014	AUT-86	13	1986-08-04			1987-01-01	75263	13
683	HOR10632	Hordeum vulgare L. convar. vulgare var. hybernum Viborg	6	H		Austria	Geierschlag		48.5333	14.1833	AUT-86	25	1986-08-04			1987-01-01	75276	25
684	BCC1555	Hordeum vulgare L. convar. vulgare var. hybernum Viborg	6	H		Azerbaijan			40.5	47.5						2004-01-01	638573				K-8123
685	HOR47	Hordeum vulgare L. convar. vulgare var. hybernum Viborg	6	H		Bulgaria	Russe		43.8544	25.9586				Inst. Pfl.-Bau u. -Zücht. Halle	B 5		16314	B 5
686	HOR372	Hordeum vulgare L. convar. vulgare var. hybernum Viborg	6	H		Bulgaria	Kneja		43.5039	24.0722				Zentr. Landw. Forsch.-Inst., Sofia, Bulgarien	45		16601	45
687	HOR377	Hordeum vulgare L. convar. vulgare var. hybernum Viborg	6	H		Bulgaria	Kneja		43.5039	24.0722				Zentr. Landw. Forsch.-Inst., Sofia, Bulgarien	126		16606	126
688	HOR380	Hordeum vulgare L. convar. vulgare var. hybernum Viborg	6	H		Bulgaria	Pavlikeni		43.2392	25.3025				Zentr. Landw. Forsch.-Inst., Sofia, Bulgarien	209		16609	209
689	HOR383	Hordeum vulgare L. convar. vulgare var. hybernum Viborg	6	H		Bulgaria	Russe		43.8544	25.9586				Zentr. Landw. Forsch.-Inst., Sofia, Bulgarien	302		16612	302
690	HOR384	Hordeum vulgare L. convar. vulgare var. hybernum Viborg	6	H		Bulgaria	Russe		43.8544	25.9586				Zentr. Landw. Forsch.-Inst., Sofia, Bulgarien	312		16613	312
691	HOR386	Hordeum vulgare L. convar. vulgare var. hybernum Viborg	6	H		Bulgaria	Sadovo		42.1342	24.9533				Zentr. Landw. Forsch.-Inst., Sofia, Bulgarien	347		16615	347
692	HOR395	Hordeum vulgare L. convar. vulgare var. hybernum Viborg	6	H		Bulgaria	Tschirpan		42.195	25.3292				Zentr. Landw. Forsch.-Inst., Sofia, Bulgarien	1279		16624	1279
693	HOR396	Hordeum vulgare L. convar. vulgare var. parallelum Körn.	6	H		Bulgaria	Burgas		42.3144	27.7669				Zentr. Landw. Forsch.-Inst., Sofia, Bulgarien			16625
694	HOR397	Hordeum vulgare L. convar. vulgare var. parallelum Körn.	6	H		Bulgaria	Tschirpan		42.195	25.3292				Zentr. Landw. Forsch.-Inst., Sofia, Bulgarien	33		16626	33
695	HOR875	Hordeum vulgare L. convar. vulgare var. nigripallidum Regel	6	H		Bulgaria	Burgas		42.3144	27.7669				Zentr. Landw. Forsch.-Inst., Sofia, Bulgarien			17094
696	BCC1562	Hordeum vulgare L. convar. vulgare var. hybernum Viborg	6	H		Bulgaria			40.1033	29.3581						2004-01-01	638580				HOR 386
697	BCC1567	Hordeum vulgare L. convar. vulgare var. nigrum (Willd.) Link	6	H		Bulgaria			40.1033	29.3581						2004-01-01	638585			Spring2001SWELandskrona obs: Segregating in anthocyanine	HOR 875
698	HOR9461	Hordeum vulgare L. convar. vulgare var. hybernum Viborg	6	H		Bulgaria	Sofia, peasants market		42.6936	23.3344	BGRHANELT	3					25120	3
699	HOR4427	Hordeum vulgare L. convar. vulgare var. hybernum Viborg	6	H		Croatia	Trebinje - Dubrovnik, between		42.6417	18.1097	YUG-64	0				1964-01-01	20392	0
700	HOR7380	Hordeum vulgare L. convar. vulgare var. hybernum Viborg	6	H		Czech	Hrcava, östl. des Jablunka Passes, Mährisch-Schlesische Beskiden		49.5197	18.8322	CSK-74	230 b	1974-08-12			1974-01-01	23205	230 b
701	HOR819	Hordeum vulgare L. convar. vulgare var. hybernum Viborg	6	H		Egypt			26.8167	30.8022				Sort. E. Schiemann, Berlin-Dahlem	H 42		17039	H 42
702	HOR7419	Hordeum vulgare L. convar. vulgare var. parallelum Körn.	6	H		Egypt	Ägypten, Alexandria		31.1933	29.9042			1927	VIR Leningrad	8838		23243	8838
703	HOR8212	Hordeum vulgare L. convar. vulgare var. hybernum Viborg	6	H		Egypt	Mariut/Alexandria		31.1933	29.9042	EGYNEUM-76	0		W. Neumerkel, Bendeleben		1976-01-01	23920	0			Beduinengerste
705	HOR8659	Hordeum vulgare L. convar. vulgare var. hybernum Viborg	6	H		Egypt	Ägypten, Alexandria		31.1933	29.9042			1927	VIR Leningrad	8838		24357	8838
706	HOR3856	Hordeum vulgare L. convar. vulgare var. parallelum Körn.	6	H		Ethiopia	Addis Abeba, Markt		9.01667	38.7333	ETHKUCK-59	0		H. Kuckuck, Hannover		1959-01-01	19841	0
707	HOR5188	Hordeum vulgare L. convar. vulgare var. gracilius Körn.	6	H		Ethiopia	Ethiopia, Welega	3050	9	35.5			1924-01-02	Weltsort. Beltsville, Maryland, USA	CI 4225		21098	CI 4225	PI 195587
708	HOR5342	Hordeum vulgare L. convar. vulgare var. hybernum Viborg	6	H		Ethiopia	Ethiopia, Ascianghi Lake	2441	12.5833	39.5			1937	Weltsort. Beltsville, Maryland, USA	CI 6386		21252	CI 6386
709	HOR5428	Hordeum vulgare L. convar. vulgare var. breviaristatum (Vavilov) Mansf.	6	H		Ethiopia	Ethiopia, Diredawa	1289	9.58333	41.8667			1950	Weltsort. Beltsville, Maryland, USA	CI 9600		21338	CI 9600
710	HOR5593	Hordeum vulgare L. convar. vulgare var. horsfordianum Wittm.	6	H		Ethiopia	Ethiopia, Shewa, Ambo, market	2145	8.98583	37.85			1951-02-01	Weltsort. Beltsville, Maryland, USA	CI 9770		21503	CI 9770
711	HOR5640	Hordeum vulgare L. convar. vulgare var. horsfordianum Wittm.	6	H		Ethiopia	Ethiopia, Welo, Batie, market	1621	11.1833	40.0167			1951	Weltsort. Beltsville, Maryland, USA	CI 9817		21550	CI 9817
712	HOR5655	Hordeum vulgare L. convar. vulgare var. densum Sér.	6	H		Ethiopia	Ethiopia, Shewa, Malu farm, 31 mi. south of Addis Ababa	2054	8.73333	38.9833			1951-04-14	Weltsort. Beltsville, Maryland, USA	CI 9828		21565	CI 9828	PI 194955
713	HOR5683	Hordeum vulgare L. convar. vulgare var. densum Sér.	6	H		Ethiopia	Ethiopia, Welega, Lekemti, market	1995	9.08333	36.55			1951-04-05	Weltsort. Beltsville, Maryland, USA	CI 9941		21593	CI 9941	PI 194958
714	HOR5865	Hordeum vulgare L. convar. vulgare var. rikotense Regel	6	H		Ethiopia	Ethiopia, Kefa, near Sekoro-Addis road	2454	9.15	39.0333			received: 05-Feb-1963	Weltsort. Beltsville, Maryland, USA	CI 12092		21775	CI 12092			No. 103
715	HOR5876	Hordeum vulgare L. convar. vulgare var. rikotense Regel	6	H		Ethiopia	Ethiopia, Harer		9.3	42.1167			received: 05-Feb-1963	Weltsort. Beltsville, Maryland, USA	CI 12100		21786	CI 12100			No. 122
716	HOR5939	Hordeum vulgare L. convar. vulgare var. coerulescens Sér.	6	H		Ethiopia	Ethiopia, Welega, Dembi Dollo	1750	8.53333	34.8			received: 30-Mar-1964	Weltsort. Beltsville, Maryland, USA	CI 12198		21849	CI 12198	PI 194293		H-2207
717	HOR5954	Hordeum vulgare L. convar. vulgare var. schimperianum Körn.	6	H		Ethiopia	Ethiopia, Sidamo, Agheresalam	2782	6.03583	38.5167			received: 30-Mar-1964	Weltsort. Beltsville, Maryland, USA	CI 12214		21864	CI 12214			H-2223
718	HOR6238	Hordeum vulgare L. convar. vulgare var. nigrum (Willd.) Link	6	H		Ethiopia	Ethiopia, Harer, Chercher Highlands, 100 km west of Dire Dawa	2130	9.25	41.25			1963	Weltsort. Beltsville, Maryland, USA	CI 12810		22148	CI 12810
719	HOR6243	Hordeum vulgare L. convar. vulgare var. parallelum Körn.	6	H		Ethiopia	Ethiopia, Harer, Chercher Highlands, 100 km west of Dire Dawa	2130	9.25	41.25			1963	Weltsort. Beltsville, Maryland, USA	CI 12813		22153	CI 12813
720	HOR6246	Hordeum vulgare L. convar. vulgare var. subviolaceum Körn.	6	H		Ethiopia	Ethiopia, Harer, Chercher Highlands, 100 km west of Dire Dawa	2130	9.25	41.25			1963	Weltsort. Beltsville, Maryland, USA	CI 12816		22156	CI 12816
721	HOR6252	Hordeum vulgare L. convar. vulgare var. gracilius Körn.	6	H		Ethiopia	Ethiopia, Shewa, 40 km southeast of Addis Ababa, southern slope of Mt. Yerrer	3000	8.76667	38.9333			1964	Weltsort. Beltsville, Maryland, USA	CI 12821		22162	CI 12821	PI 195586
722	HOR6253	Hordeum vulgare L. convar. vulgare var. subviolaceum Körn.	6	H		Ethiopia	Ethiopia, Shewa, 40 km southeast of Addis Ababa, southern slope of Mt. Yerrer	3000	8.76667	38.9333			1964	Weltsort. Beltsville, Maryland, USA	CI 12822		22163	CI 12822
724	HOR6320	Hordeum vulgare L. convar. vulgare var. nigrum (Willd.) Link	6	H		Ethiopia	Ethiopia, Kefa, 3 mi. northwest of Santamma, northwest of Jimma	2562	7.73333	36.5833			1964	Weltsort. Beltsville, Maryland, USA	CI 12873		22230	CI 12873
725	HOR6327	Hordeum vulgare L. convar. vulgare var. nigripallidum Regel	6	H		Ethiopia	Ethiopia, Kefa, 54 mi. southeast of Jimma	2592	7.15	37.1333			1964	Weltsort. Beltsville, Maryland, USA	CI 12879		22237	CI 12879
726	HOR6334	Hordeum vulgare L. convar. vulgare var. hybernum Viborg	6	H		Ethiopia	Ethiopia, Arusi, 2 mi. north of Assella	2288	7.98583	39.1333			1964	Weltsort. Beltsville, Maryland, USA	CI 12885		22244	CI 12885
727	HOR9920	Hordeum vulgare L. convar. vulgare var. latiglumatum Körn.	6	H		Ethiopia	Addis Abeba, Markt		9.01667	38.7333	ETHLEHM-83	0				1983-01-01	25564	0
728	HOR10304	Hordeum vulgare L. convar. vulgare var. subviolaceum Körn.	6	H		Ethiopia	Region: Arsi, Wereda: Asela, Ort: Waji Tebeti, 19 km von Asela auf Weg nach Bekoji,	2680	7.95	39.1167	ETH-84	208 815	1984-01-03			1984-01-01	77903	208 815
729	HOR10305	Hordeum vulgare L. convar. vulgare var. hybernum Viborg	6	H		Ethiopia	Region: Bale, Wereda: Adaba, Ort: Moskol, 30 km von Adaba auf Weg nach Goba	3500	7	39.3833	ETH-84	208 816	1984-01-03			1984-01-01	77904	208 816
730	HOR10306	Hordeum vulgare L. convar. vulgare var. hybernum Viborg	6	H		Ethiopia	Region: Bale, Wereda: Senena,Ort: Ageya Chufo, 5 km von Goba auf Weg nach Robe	2550	7	39.9667	ETH-84	208 817	1984-01-04			1984-01-01	77905	208 817
731	HOR10307	Hordeum vulgare L. convar. vulgare var. hybernum Viborg	6	H		Ethiopia	Region: Arsi, Wereda: Kofele,Ort: Gormama, 8 km von Kofele auf Weg nach Shashemene	2550	6.16667	36.6167	ETH-84	208 818	1984-01-05			1984-01-01	77906	208 818
732	HOR10308	Hordeum vulgare L. convar. vulgare var. hybernum Viborg	6	H		Ethiopia	Region: Shewa, Wereda: Gumer,Ort: Chungo, 95 km von Abzweig Welkite-Hosaina auf Weg nach Hosaina	3000	8.65	39.0667	ETH-84	208 834	1984-01-10			1984-01-01	77907	208 834
733	HOR10310	Hordeum vulgare L. convar. vulgare var. nigripallidum Regel	6	H		Ethiopia	Region: Shewa, Wereda: Limu, Ort: Dembel, 102 km von Abzweig Welkite-Hosaina auf Weg nach Hosaina	2890	8	38.8333	ETH-84	208 836	1984-01-10			1984-01-01	77909	208 836
734	HOR10312	Hordeum vulgare L. convar. vulgare var. hybernum Viborg	6	H		Ethiopia	Region: Shewa, Wereda: Angacha, Ort: Dogo Gena, 29 km von Hosaina auf Weg nach Areka	2650	7.55	37.85	ETH-84	208 838	1984-01-10			1984-01-01	77911	208 838
735	HOR10314	Hordeum vulgare L. convar. vulgare var. hybernum Viborg	6	H		Ethiopia	Region: Shewa, Wereda: Kochzebira, Ort: Hoda, 40 km von Hosaina auf Weg nach Areka	2630	7.55	37.85	ETH-84	208 840	1984-01-10			1984-01-01	77913	208 840
736	HOR10322	Hordeum vulgare L. convar. vulgare var. hybernum Viborg	6	H		Ethiopia	Region: Sidamo, Wereda: Wenago, Ort: Koti, 22 km von Dila auf Weg nach Agere Maryam	2020	6.4	38.3	ETH-84	208 850	1984-01-14			1984-01-01	77922	208 850
737	HOR10324	Hordeum vulgare L. convar. vulgare var. hybernum Viborg	6	H		Ethiopia	Region: Sidamo, Wereda: Wendo,Ort: Gobadamo, 29 km von Dila auf Weg nach Wendo	1960	6.4	38.3	ETH-84	208 852	1984-01-15			1984-01-01	77924	208 852
738	HOR10326	Hordeum vulgare L. convar. vulgare var. hybernum Viborg	6	H		Ethiopia	Region: Sidamo, Wereda: AgereSelam, Ort: Hegatie, 8 km von Agere Selam auf Weg nach Bore	2800	6.8	38.25	ETH-84	208 854	1984-01-15			1984-01-01	77926	208 854
739	HOR10327	Hordeum vulgare L. convar. vulgare var. hybernum Viborg	6	H		Ethiopia	Region: Sidamo, Wereda: AgereSelam, Ort: Borie, 18 km von Agere Selam auf Weg nach Kibre Mengist	2800	6.8	38.25	ETH-84	208 855	1984-01-15			1984-01-01	77927	208 855
740	HOR10328	Hordeum vulgare L. convar. vulgare var. hybernum Viborg	6	H		Ethiopia	Region: Sidamo, Wereda: Bore,Ort: Gosa Wetigia, 43 km von Agere Selam auf Weg nach Kibre Mengist	2700	6.8	38.25	ETH-84	208 856	1984-01-15			1984-01-01	77928	208 856
741	HOR10329	Hordeum vulgare L. convar. vulgare var. hybernum Viborg	6	H		Ethiopia	Region: Sidamo, Wereda: Bore,Ort: Raya Kune, 59 km von Agere Selam auf Weg nach Kibre Mengist	2500	6.8	38.25	ETH-84	208 857	1984-01-15			1984-01-01	77929	208 857
742	HOR10338	Hordeum vulgare L. convar. vulgare var. hybernum Viborg	6	H		Ethiopia	Region: Shewa, Wereda: Chelia,Ort: Jarso Silasie, 14 km von Abzweig Gedo-Fincha auf Weg nach Fincha	2900	9	37.45	ETH-84	208 909	1984-01-20			1984-01-01	77938	208 909
743	HOR10350	Hordeum vulgare L. convar. vulgare var. hybernum Viborg	6	H		Ethiopia	Region: Ilubabor, Wereda: Didessa, Ort: Sida, 47 km von Bedele auf Weg nach Agaro	2200	8.45	36.35	ETH-84	208 926	1984-01-23			1984-01-01	77955	208 926
744	HOR10424	Hordeum vulgare L. convar. vulgare var. atrispicatum Körn.	6	H		Ethiopia	Shewa, Limu wereda / Dembel, 102 km von Abzweig Welkite-Hosaina auf Weg nach Hosaina		8	38.8333	ETH-84	208 836				1984-01-01	26131	208 836
745	HOR10441	Hordeum vulgare L. convar. vulgare var. hybernum Viborg	6	H		Ethiopia	Sidamo, Chelelektu wereda / Kuruma, 65 km von Dila auf Weg nach Agere Maryam	2600	6	38.25	ETH-84	208 851				1984-01-01	26147	208 851
746	HOR10442	Hordeum vulgare L. convar. vulgare var. parallelum Körn.	6	H		Ethiopia	Sidamo, Chelelektu wereda / Kuruma, 65 km von Dila auf Weg nach Agere Maryam	2600	6	38.25	ETH-84	208 851				1984-01-01	26148	208 851
747	HOR10445	Hordeum vulgare L. convar. vulgare var. hybernum Viborg	6	H		Ethiopia	Region Sidamo, Wereda: Wendo;Boltoma, 8 km von Wendo auf Weg nach Agere Selam	2390	7.55	36.6167	ETH-84	208 853				1984-01-01	26151	208 853
748	HOR10486	Hordeum vulgare L. convar. vulgare var. hybernum Viborg	6	H		Ethiopia	Arsi, Asela wereda / Aleltu Shala, 12 km von Asela auf Weg nach Bekoji, Dreschplatz		7.94944	39.1397	ETH-84	208 814				1984-01-01	26192	208 814
749	HOR10508	Hordeum vulgare L. convar. vulgare var. coerulescens Sér.	6	H		Ethiopia	Sidamo, Bore wereda / Raya Kune, 59 km von Agere Selam auf Weg nach Kibre Mengist		6.8	38.25	ETH-84	208 857				1984-01-01	26213	208 857	PI 194298
750	HOR10509	Hordeum vulgare L. convar. vulgare var. nigripallidum Regel	6	H		Ethiopia	Sidamo, Bore wereda / Raya Kune, 59 km von Agere Selam auf Weg nach Kibre Mengist		6.8	38.25	ETH-84	208 857				1984-01-01	26214	208 857
751	HOR10525	Hordeum vulgare L. convar. vulgare var. coerulescens Sér.	6	H		Ethiopia	Shewa, Chelia wereda / Abono,29 km von Abzweig Gedo-Fincha auf Weg nach Fincha		9.38333	35.3333	ETH-84	208 912				1984-01-01	26230	208 912	PI 194294
752	HOR873	Hordeum vulgare L. convar. vulgare var. hybernum Viborg	6	H		France	Hirault Cazevielle		46.2167	2.21361	FRASLEU-44	0		KWI Kulturpflanzenforsch. Wien		1944-01-01	17092	0
753	HOR874	Hordeum vulgare L. convar. vulgare var. hybernum Viborg	6	H		France	St. Martin AlberesHöhe: ca.650	650	46.2167	2.21361	FRASLEU-44	0		KWI Kulturpflanzenforsch. Wien		1944-01-01	17093	0
754	HOR1132	Hordeum vulgare L. convar. vulgare var. hybernum Viborg	6	H		France	St. Martin AlberesHöhe: ca.650	650	46.2167	2.21361	FRASLEU-44	0		KWI Kulturpflanzenforsch. Wien		1944-01-01	17333	0
755	HOR1133	Hordeum vulgare L. convar. vulgare var. hybernum Viborg	6	H		France	Hiralt Careville		46.2167	2.21361	FRASLEU-44	0		KWI Kulturpflanzenforsch. Wien		1944-01-01	17334	0
756	HOR4284	Hordeum vulgare L. convar. vulgare var. hybernum Viborg	6	H		France	St. Martin Alberesca		46.2167	2.21361	FRASLEU-44	0		Inst. Phytopath. Halle		1944-01-01	20251	0
757	HOR10058	Hordeum vulgare L. convar. vulgare var. hybernum Viborg	6	H		France	Commune des Allues, Canton deBozel, 1973	1350	45.4322	6.55694				B.A. Meilleur, Frontenex, Frankreich	II		25701	II
758	HOR9614	Hordeum vulgare L. convar. vulgare var. hybernum Viborg	6	H		Georgia	Latali, W Mestia, Rayon Mestia (Ober-Svanetien)		43.0456	42.7297	SUNGEORG-81	54 a	1981-08-07			1981-01-01	83280	54 a
759	HOR9615	Hordeum vulgare L. convar. vulgare var. subviolaceum Körn.	6	H		Georgia	Latali W Mestia, Rayon (Ober-Svanetien)		43.0456	42.7297	SUNGEORG-81	54 b	1981-08-07			1981-01-01	25266	54 b
760	HOR9621	Hordeum vulgare L. convar. vulgare var. hybernum Viborg	6	H		Georgia	Cazasi bei Usguli, OSO Mestia, Rayon Mestia (Ober-Svanetien)	1950	42.9167	43	SUNGEORG-81	78	1981-08-09			1981-01-01	83304	78
761	HOR9622	Hordeum vulgare L. convar. vulgare var. hybernum Viborg	6	H		Georgia	Cubiani bei Usguli, OSO Mestia, Rayon Mestia (Ober-Svanetien)	1950	42.9167	43	SUNGEORG-81	80 a	1981-08-09			1981-01-01	83306	80 a
762	HOR9623	Hordeum vulgare L. convar. vulgare var. subviolaceum Körn.	6	H		Georgia	Cubiani bei Usguli, OSO Mestia, Rayon Mestia (Ober-Svanetien)	1950	42.9167	43	SUNGEORG-81	80 b	1981-08-09			1981-01-01	25273	80 b
763	HOR9625	Hordeum vulgare L. convar. vulgare var. subviolaceum Körn.	6	H		Georgia	Cubiani bei Usguli, OSO Mestia, Rayon Mestia (Ober-Svanetien)	1950	42.9167	43	SUNGEORG-81	81 b	1981-08-09			1981-01-01	25275	81 b
764	HOR9629	Hordeum vulgare L. convar. vulgare var. subviolaceum Körn.	6	H		Georgia	Zibiani bei Usguli, OSO Mestia, Rayon Mestia (Ober-Svanetien)	2000	42.9167	43	SUNGEORG-81	85 b	1981-08-09			1981-01-01	25278	85 b
765	HOR9868	Hordeum vulgare L. convar. vulgare var. subviolaceum Körn.	6	H		Georgia	Cazasi bei Usguli, OSO Mestia, Rayon Mestia (Ober-Svanetien)	1950	42.9164	43.0114	SUNGEORG-81	78	1981-08-09			1981-01-01	25513	78
766	HOR10358	Hordeum vulgare L. convar. vulgare var. subviolaceum Körn.	6	H		Georgia	Upper Svanetia / Cazusi, Usguli Bez., Mestia rayon, Inguri river		42.9164	43.0114	SUNGEORG-84	1064 b				1984-01-01	25972	1064 b
767	HOR10359	Hordeum vulgare L. convar. vulgare var. hybernum Viborg	6	H		Georgia	Upper Svanetia / Cazasi, Usguli Bez., Mestia rayon, Inguri river		42.9164	43.0114	SUNGEORG-84	1064 c				1984-01-01	25973	1064 c
768	HOR10360	Hordeum vulgare L. convar. vulgare var. coerulescens Sér.	6	H		Georgia	Cubiani Bez. Usguli (Rayon Mestia), am Oberlauf des Inguri, Ober-Svanetien	2075	43.05	42.7167	SUNGEORG-84	1065	1984-07-29			1984-01-01	84294	1065
769	HOR10361	Hordeum vulgare L. convar. vulgare var. hybernum Viborg	6	H		Georgia	Zibiani Bez. Usguli (Rayon Mestia), am Oberlauf des Inguri, Ober-Svanetien	2100	43.05	42.7167	SUNGEORG-84	1066	1984-07-29			1984-01-01	84295	1066
770	HOR10467	Hordeum vulgare L. convar. vulgare var. subviolaceum Körn.	6	H		Georgia	Ober-Svanetien / Zibiani, Bez.Usguli (Rayon Mestia), am Oberlauf des Inguri		42.9164	43.0114	SUNGEORG-84	1066				1984-01-01	26173	1066
771	HOR10546	Hordeum vulgare L. convar. vulgare var. hybernum Viborg	6	H		Georgia	Achaldaba, Rayon Borzomi, S-Georgien		41.9	43.5	SUNGEORG-85	1397	1985-09-20			1985-01-01	84674	1397
772	HOR10644	Hordeum vulgare L. convar. vulgare var. hybernum Viborg	6	H		Georgia	Labaiskari, Argun-Tal oberhalbvon Satili, Rayon Duseti, historische Provinz Chevsuretien	2100	42.5467	45.6786	SUNGEORG-86	2100	1986-08-09			1986-01-01	85272	2100
773	HOR10705	Hordeum vulgare L. convar. vulgare var. hybernum Viborg	6	H		Georgia	Kazbegi		42.1772	44.7289	SUNCAUC-86	E 1243		IHAR Radzikow, Polen		1987-01-01	90015	E 1243
774	HOR10706	Hordeum vulgare L. convar. vulgare var. hybernum Viborg	6	H		Georgia	Dzeltesli Chas		42.3	43.35	SUNCAUC-86	E 1244		IHAR Radzikow, Polen		1987-01-01	90016	E 1244
775	HOR10742	Hordeum vulgare L. convar. vulgare var. rikotense Regel	6	H		Georgia	Satili, ca. 80 km NW Duseti, Rayon Duseti, historische Provinz Chevsuretien; Höhe: ca.1400	1400	42.1667	44.1167	SUNGEORG-87	2174 a				1988-01-01	92438	2174 a
776	HOR10747	Hordeum vulgare L. convar. vulgare var. hybernum Viborg	6	H		Georgia	Kvavlo, oberhalb Dartlo, NW Omalo, Rayon Achmeta, historische Provinz Tuschetien	2100	45.3667	45.6167	SUNGEORG-87	2207	1987-08-20			1988-01-01	85374	2207
777	HOR10748	Hordeum vulgare L. convar. vulgare var. subviolaceum Körn.	6	H		Georgia	Kvavlo, oberhalb Dartlo, NW Omalo, Rayon Achmeta, historische Provinz Tuschetien	2100	45.3667	45.6167	SUNGEORG-87	2207 b				1988-01-01	89997	2207 b
778	HOR10750	Hordeum vulgare L. convar. vulgare var. hybernum Viborg	6	H		Georgia	Omalo, Hochbecken zwischen Pirikita und Tusetskaja Alazani, Rayon Achmeta, historische Provinz; Höhe: ca.1800	1800	45.3667	45.6167	SUNGEORG-87	2212 a	1987-08-20			1988-01-01	92400	2212 a
779	HOR10751	Hordeum vulgare L. convar. vulgare var. subviolaceum Körn.	6	H		Georgia	Omalo, Hochbecken zwischen Pirikita und Tusetskaja Alazani, Rayon Achmeta, historische Provinz; Höhe: ca.1800	1800	45.3667	45.6167	SUNGEORG-87	2212 b	1987-08-20			1988-01-01	85379	2212 b
780	HOR10752	Hordeum vulgare L. convar. vulgare var. hybernum Viborg	6	H		Georgia	Diklo, NO Omalo, jenseits derPirikita Alazani, Hochbecken, Rayon Achmeta, historische Provinz	2050	45.3667	45.6167	SUNGEORG-87	2216 a	1987-08-22			1988-01-01	92401	2216 a
781	HOR10753	Hordeum vulgare L. convar. vulgare var. subviolaceum Körn.	6	H		Georgia	Diklo, NO Omalo, jenseits derPirikita Alazani, Hochbecken, Rayon Achmeta, historische Provinz	2050	45.3667	45.6167	SUNGEORG-87	2216 b	1987-08-22			1988-01-01	85383	2216 b
782	HOR10754	Hordeum vulgare L. convar. vulgare var. hybernum Viborg	6	H		Georgia	Diklo, NO Omalo, jens. d. Pirikita Alazani, Hochbecken Ray. Achmeta, Prov. Tuschetien; Höhe: ca.2050	2050	45.3667	45.6167	SUNGEORG-87	2217 a				1988-01-01	92439	2217 a
783	HOR10755	Hordeum vulgare L. convar. vulgare var. subviolaceum Körn.	6	H		Georgia	Diklo, NO Omalo, jenseits derPirikita Alazani, Hochbecken, Rayon Achmeta, historische Provinz	2050	45.3667	45.6167	SUNGEORG-87	2217 b	1987-08-22			1988-01-01	85384	2217 b
784	HOR10756	Hordeum vulgare L. convar. vulgare var. hybernum Viborg	6	H		Georgia	Senako, NO Omalo, jenseits der Pirikita Alazani, Hochbecken, Rayon Achmeta, historische Provinz Tuschetien	1900	45.3667	45.6167	SUNGEORG-87	2219 a	1987-08-23			1988-01-01	92402	2219 a
785	HOR10757	Hordeum vulgare L. convar. vulgare var. subviolaceum Körn.	6	H		Georgia	Senako, NO Omalo, jenseits der Pirikita Alazani, Hochbecken, Rayon Achmeta, historische Provinz Tuschetien	1900	45.3667	45.6167	SUNGEORG-87	2219 a	1987-08-23			1988-01-01	85386	2219 a
786	HOR10849	Hordeum vulgare L. convar. vulgare var. hybernum Viborg	6	H		Georgia	Matani, Rayon Achmeta, historische Provinz Kachetien	570	42.1	45.2167	SUNGEORG-88	2355	1988-09-14			1989-01-01	85528	2355
787	HOR10876	Hordeum vulgare L. convar. vulgare var. hybernum Viborg	6	H		Georgia	Tbilissi		41.7167	44.8167	SUNGEORG-89	2562				1990-01-01	92440	2562
788	HOR10885	Hordeum vulgare L. convar. vulgare var. hybernum Viborg	6	H		Georgia	Sakavre sso Gori, Rayon Gori (Inner-Kartli), Plateau der Nordkette des Trialeti-Gebirges, ossetische Siedlung	1150	41.9667	44.1167	SUNGEORG-89	2700 b	1989-09-21			1989-01-01	85889	2700 b
789	HOR10969	Hordeum vulgare L. convar. vulgare var. densum Sér.	6	H		Georgia	Gamardzeba, Rayon Citeli-Ckaro, NW des Rayonszentrums, Kachetien	900	41.4667	46.1167	SUNGEORG-90	2867 a	1990-06-24			1991-01-01	86075	2867 a
790	HOR11197	Hordeum vulgare L. convar. vulgare var. hybernum Viborg	6	H		Georgia	Gamardzeba, Rayon Citeli-Ckaro, NW des Rayonszentrums, Kachetien	900	41.4667	46.1167	SUNGEORG-90	2867 b	1990-06-24			1994-01-01	86076	2867 b
791	HOR105	Hordeum vulgare L. convar. vulgare var. hybernum Viborg	6	H		Germany			51.1756	10.4914				Inst. Pfl.-Bau u. -Zücht. Halle	D 50		16368	D 50			Oldenburger Landgerste
792	HOR335	Hordeum vulgare L. convar. vulgare var. hybernum Viborg	6	H		Germany			51.1956	10.4614				DSG-Saatz. Langenstein	324		16577	324
793	HOR1424	Hordeum vulgare L. convar. vulgare var. hybernum Viborg	6	H		Germany			51.1756	10.4914				Bot. Gart. Univ. Marburg			17584
794	HOR1868	Hordeum vulgare L. convar. vulgare var. hybernum Viborg	6	H		Germany			51.1956	10.4614				Saatz. Rothenburg (Rothmaler)			18006				Rothenburger Landgerste
796	HOR10994	Hordeum vulgare L. convar. vulgare var. hybernum Viborg	6	H		Germany			51.1756	10.4914				Fritsche, Institut für Getreideforsch. Hadmersleben		1990-01-01	70414
797	HOR13880	Hordeum vulgare L. convar. vulgare var. densum Sér.	6	H		Germany			51.1956	10.4614				BAZ, Braunschweig Genetic Resources Centre, Braunschweig	40825	2003-01-20	249522	40825
798	HOR14239	Hordeum vulgare L. convar. vulgare var. hybernum Viborg	6	H		Germany			51.1756	10.4914				BAZ, Braunschweig Genetic Resources Centre, Braunschweig	40223	2003-02-11	229520	40223			DOEHLAUER OSTPREUSSEN
799	HOR676	Hordeum vulgare L. convar. vulgare var. hybernum Viborg	6	H		Greece	Kreta / Lukia		35.2667	25.6167	*BALK-42	290		KWI Berlin-Dahlem		1942-01-01	16901	290
800	HOR685	Hordeum vulgare L. convar. vulgare var. hybernum Viborg	6	H		Greece	Peloponnes / Achladokambos		37.6667	22.1833	*BALK-42	125		KWI Berlin-Dahlem		1942-01-01	16910	125
801	HOR713	Hordeum vulgare L. convar. vulgare var. hybernum Viborg	6	H		Greece	Peloponnes / Afisu near Sparta		37.6667	22.1833	*BALK-42	608		KWI Berlin-Dahlem		1942-01-01	16938	608
802	HOR715	Hordeum vulgare L. convar. vulgare var. hybernum Viborg	6	H		Greece	Peloponnes / Supena		37.6667	22.1833	*BALK-42	626		KWI Berlin-Dahlem		1942-01-01	16940	626
803	HOR724	Hordeum vulgare L. convar. vulgare var. hybernum Viborg	6	H		Greece	Peloponnes / Vitina		37.6667	22.1833	*BALK-42	815		KWI Berlin-Dahlem		1942-01-01	16949	815
804	HOR737	Hordeum vulgare L. convar. vulgare var. hybernum Viborg	6	H		Greece	N Greece / Kavaje		39.0742	21.8242	*BALK-41	1469		KWI Berlin-Dahlem		1941-01-01	16962	1469
805	HOR743	Hordeum vulgare L. convar. vulgare var. hybernum Viborg	6	H		Greece	N Greece / Kepesowon		39.0742	21.8242	*BALK-41	2312		KWI Berlin-Dahlem		1941-01-01	16968	2312
806	HOR745	Hordeum vulgare L. convar. vulgare var. hybernum Viborg	6	H		Greece	N Greece / Laissta		39.0742	21.8242	*BALK-41	2353		KWI Berlin-Dahlem		1941-01-01	16970	2353
807	HOR746	Hordeum vulgare L. convar. vulgare var. hybernum Viborg	6	H		Greece	N Greece / Grevenition		39.8072	21.0036	*BALK-41	2367		KWI Berlin-Dahlem		1941-01-01	16971	2367
808	HOR747	Hordeum vulgare L. convar. vulgare var. hybernum Viborg	6	H		Greece	N Greece / Chrisowitsa		37.9	22.3667	*BALK-41	2386		KWI Berlin-Dahlem		1941-01-01	16972	2386
809	HOR752	Hordeum vulgare L. convar. vulgare var. hybernum Viborg	6	H		Greece	Konokea - Limberdo, between		39.0742	21.8242	*BALK-42	321		KWI Berlin-Dahlem		1942-01-01	16977	321
810	HOR759	Hordeum vulgare L. convar. vulgare var. hybernum Viborg	6	H		Greece	N Greece / Chadova pass		39.0742	21.8242	*BALK-41	1083		KWI Berlin-Dahlem		1941-01-01	16984	1083
811	HOR761	Hordeum vulgare L. convar. vulgare var. parallelum Körn.	6	H		Greece	N Greece / Neokhori		36.8333	22.2667	*BALK-41	1251		KWI Berlin-Dahlem		1941-01-01	16986	1251
812	HOR762	Hordeum vulgare L. convar. vulgare var. hybernum Viborg	6	H		Greece	N Greece / Neokhori, S		36.8333	22.2667	*BALK-41	1260		KWI Berlin-Dahlem		1941-01-01	16987	1260
813	HOR763	Hordeum vulgare L. convar. vulgare var. hybernum Viborg	6	H		Greece	N Greece / Magnesia peninsula,S		39.4167	22.8333	*BALK-41	1264		KWI Berlin-Dahlem		1941-01-01	16988	1264
814	HOR764	Hordeum vulgare L. convar. vulgare var. hybernum Viborg	6	H		Greece	N Greece / Asfaka		39.6667	20.9167	*BALK-41	1372		KWI Berlin-Dahlem		1941-01-01	16989	1372
815	HOR765	Hordeum vulgare L. convar. vulgare var. hybernum Viborg	6	H		Greece	N Greece / Bis, E		39.0667	21.8242	*BALK-41	1361		KWI Berlin-Dahlem		1941-01-01	16990	1361
816	HOR766	Hordeum vulgare L. convar. vulgare var. hybernum Viborg	6	H		Greece	N Greece / Wisi Prassa		36.8242	24.6075	*BALK-41	1378		KWI Berlin-Dahlem		1941-01-01	16991	1378
817	HOR768	Hordeum vulgare L. convar. vulgare var. hybernum Viborg	6	H		Greece	N Greece / Aspranyeli		39.0742	21.8242	*BALK-41	1426		KWI Berlin-Dahlem		1941-01-01	16993	1426
818	HOR771	Hordeum vulgare L. convar. vulgare var. hybernum Viborg	6	H		Greece	N Greece / Miloti, 10 km N		39.0742	21.8242	*BALK-41	1583		KWI Berlin-Dahlem		1941-01-01	16996	1583
819	HOR854	Hordeum vulgare L. convar. vulgare var. parallelum Körn.	6	H		Greece	Kreta / Achladi		35.2667	25.6167	*BALK-42	28		KWI Berlin-Dahlem		1942-01-01	17073	28
820	HOR857	Hordeum vulgare L. convar. vulgare var. parallelum Körn.	6	H		Greece	Kreta, Hirapetra		35	25.7333	*BALK-42	51		KWI Berlin-Dahlem		1942-01-01	17076	51
821	HOR858	Hordeum vulgare L. convar. vulgare var. hybernum Viborg	6	H		Greece	Kreta / Agios Nicolaos		35.1833	25.7167	*BALK-42	60		KWI Berlin-Dahlem		1942-01-01	17077	60
822	HOR859	Hordeum vulgare L. convar. vulgare var. hybernum Viborg	6	H		Greece	Kreta / Malia		35.2667	25.45	*BALK-42	64		KWI Berlin-Dahlem		1942-01-01	17078	64
823	HOR865	Hordeum vulgare L. convar. vulgare var. hybernum Viborg	6	H		Greece	Kreta / Palaeochora, W		35.24	24.8092	*BALK-42	148		KWI Berlin-Dahlem		1942-01-01	17084	148
824	HOR880	Hordeum vulgare L. convar. vulgare var. densum Sér.	6	H		Greece	Peloponnes / Pikerni		37.2931	22.4289	*BALK-42	156		KWI Berlin-Dahlem		1942-01-01	17098	156
825	HOR936	Hordeum vulgare L. convar. vulgare var. hybernum Viborg	6	H		Greece	N Greece / Skamneli		39.9108	20.8494	*BALK-41	2338		KWI Berlin-Dahlem		1941-01-01	17147	2338
826	HOR940	Hordeum vulgare L. convar. vulgare var. densum Sér.	6	H		Greece	Peloponnes / Aj. Giorgitika		37.2931	22.4289	*BALK-42	130		KWI Berlin-Dahlem		1942-01-01	17151	130
827	HOR966	Hordeum vulgare L. convar. vulgare var. hybernum Viborg	6	H		Greece	N Greece / Ptolomais, N		40.5147	21.6786	*BALK-41	1121		KWI Berlin-Dahlem		1941-01-01	17172	1121
828	HOR967	Hordeum vulgare L. convar. vulgare var. hybernum Viborg	6	H		Greece	N Greece / Metsowon		39.77	21.1825	*BALK-41	1351		KWI Berlin-Dahlem		1941-01-01	17173	1351
829	HOR1142	Hordeum vulgare L. convar. vulgare var. hybernum Viborg	6	H		Greece	Peloponnes / Vassili		39.0742	21.8242	*BALK-42	188		KWI Berlin-Dahlem		1942-01-01	17343	188
830	HOR1149	Hordeum vulgare L. convar. vulgare var. hybernum Viborg	6	H		Greece	Peloponnes / Tsakona		39.0742	21.8242	*BALK-42	852		KWI Berlin-Dahlem		1942-01-01	17350	852
831	HOR1157	Hordeum vulgare L. convar. vulgare var. hybernum Viborg	6	H		Greece	Peloponnes / Dsami		37.2931	21.7789	*BALK-42	903		KWI Berlin-Dahlem		1942-01-01	17355	903
832	HOR1232	Hordeum vulgare L. convar. vulgare var. hybernum Viborg	6	H		Greece	N Greece / Neasoi		39.0742	21.8242	*BALK-41	1154		KWI Berlin-Dahlem		1941-01-01	17427	1154
833	HOR1233	Hordeum vulgare L. convar. vulgare var. hybernum Viborg	6	H		Greece	N Greece / Ardea		41.6117	12.5153	*BALK-41	1175		KWI Berlin-Dahlem		1941-01-01	17428	1175
834	HOR1235	Hordeum vulgare L. convar. vulgare var. hybernum Viborg	6	H		Greece	N Greece / Nea Anchialos		39.28	22.815	*BALK-41	2202		KWI Berlin-Dahlem		1941-01-01	17430	2202
835	HOR1236	Hordeum vulgare L. convar. vulgare var. hybernum Viborg	6	H		Greece	N Greece / Buchunista - Megalochol		39.0742	21.8242	*BALK-41	2227		KWI Berlin-Dahlem		1941-01-01	17431	2227
836	HOR1245	Hordeum vulgare L. convar. vulgare var. hybernum Viborg	6	H		Greece	N Greece / Perdika, N		39.3686	20.3022	*BALK-41	1119		KWI Berlin-Dahlem		1941-01-01	17440	1119
837	HOR1246	Hordeum vulgare L. convar. vulgare var. hybernum Viborg	6	H		Greece	N Greece / Wathilakkos		39.0742	21.8242	*BALK-41	1199		KWI Berlin-Dahlem		1941-01-01	17441	1199
838	HOR1247	Hordeum vulgare L. convar. vulgare var. hybernum Viborg	6	H		Greece	Joanina, Agr. Exp. Stn.		39.4461	21.0219	*BALK-41	1407		KWI Berlin-Dahlem		1941-01-01	17442	1407
839	HOR1258	Hordeum vulgare L. convar. vulgare var. densum Sér.	6	H		Greece	Peloponnes / Skalla		37.2931	22.4289	*BALK-42	528		KWI Berlin-Dahlem		1942-01-01	17452	528
840	HOR1279	Hordeum vulgare L. convar. vulgare var. hybernum Viborg	6	H		Greece	N Greece / Tristenon		38.61	22.05	*BALK-41	2373		Inst. Pfl.-Bau u. -Zücht. Halle	251	1941-01-01	17472	2373;251
841	HOR1286	Hordeum vulgare L. convar. vulgare var. hybernum Viborg	6	H		Greece	N Greece / Vlachori		38.0667	23.7333	*BALK-41	2408		Inst. Pfl.-Bau u. -Zücht. Halle	269	1941-01-01	17479	2408;269
842	HOR1387	Hordeum vulgare L. convar. vulgare var. hybernum Viborg	6	H		Greece	N Greece / Flamburary		39.0603	20.7511	*BALK-41	2358		KWI Berlin-Dahlem		1941-01-01	17552	2358
843	BCC1563	Hordeum vulgare L. convar. vulgare var. hybernum Viborg	6	H		Greece			39.0742	21.8242						1942-01-01	638581				HOR 676
844	BCC1564	Hordeum vulgare L. convar. vulgare var. subviolaceum Körn.	6	H		Greece			39.0742	21.8242						1942-01-01	638582				HOR 692
845	HOR1860	Hordeum vulgare L. convar. vulgare var. hybernum Viborg	6	H		Greece	Kreta / Palaeochora		35.24	24.8092	*BALK-42	143		KWI Berlin-Dahlem		1942-01-01	17999	143
846	HOR2510	Hordeum vulgare L. convar. vulgare var. nigripallidum Regel	6	H		Greece	N Greece / Kepesowon		37.6569	24.0281	*BALK-41	2312		KWI Berlin-Dahlem		1941-01-01	18544	2312
848	HOR6954	Hordeum vulgare L. convar. vulgare var. parallelum Körn.	6	H		Greece	Peloponnes / Lesi		37.2931	22.4289	*BALK-42	871				1942-01-01	26040	871
849	HOR2502	Hordeum vulgare L. convar. vulgare var. hybernum Viborg	6	H		Iran	56 km von Shush nach AhwazHöhe: ca.80	80	31.5333	48.8167	IRNFAOKU-52-54	28 c		F. Heine, Schnega/Hann.		1954-01-01	18538	28 c
850	HOR2768	Hordeum vulgare L. convar. vulgare var. hybernum Viborg	6	H		Iran	21 km südl. Ramhormos	70 - 80	31.5333	49.8333	IRNFAOKU-52-54	12 b		H. Kuckuck, Hannover	1959: 3377	1954-01-01	18796	12 b;1959: 3377
851	HOR2769	Hordeum vulgare L. convar. vulgare var. hybernum Viborg	6	H		Iran	24 km von Karaj im Karaj-TalHöhe: ca.1500	1500	35.6	51.8667	IRNFAOKU-52-54	44 b		H. Kuckuck, Hannover	1959: 3378	1954-01-01	18797	44 b;1959: 3378
852	HOR2772	Hordeum vulgare L. convar. vulgare var. hybernum Viborg	6	H		Iran	Farm Hossein Abad, 116 km vonAhwaz	120	31.5333	48.8167	IRNFAOKU-52-54	187 a		H. Kuckuck, Hannover	1959: 3381	1954-01-01	18800	187 a;1959: 3381
853	HOR2773	Hordeum vulgare L. convar. vulgare var. parallelum Körn.	6	H		Iran	Farm Hossein Abad, 116 km vonAhwaz	120	31.5333	48.8167	IRNFAOKU-52-54	187 a		H. Kuckuck, Hannover	1959: 3382	1954-01-01	18801	187 a;1959: 3382
854	HOR2787	Hordeum vulgare L. convar. vulgare var. hybernum Viborg	6	H		Iran	88 km von Challus nach Karaj	2000	36.6167	51.8667	IRNFAOKU-52-54	273 c		H. Kuckuck, Hannover	1959: 3396	1954-01-01	18815	273 c;1959: 3396
855	HOR2788	Hordeum vulgare L. convar. vulgare var. hybernum Viborg	6	H		Iran	13 km südl. Ramhormos	70 - 80	31.5333	49.8333	IRNFAOKU-52-54	13 a		H. Kuckuck, Hannover	1959: 3397	1954-01-01	18816	13 a;1959: 3397
856	HOR2798	Hordeum vulgare L. convar. vulgare var. hybernum Viborg	6	H		Iran	In der Nähe von Shush, Farm Hossein Abad	110	32.55	48.8167	IRNFAOKU-52-54	26 m		H. Kuckuck, Hannover	1959: 3411	1954-01-01	18826	26 m;1959: 3411
857	HOR2799	Hordeum vulgare L. convar. vulgare var. hybernum Viborg	6	H		Iran	56 km von Shush nach AhwazHöhe: ca.80	80	31.5333	48.8167	IRNFAOKU-52-54	28 e		H. Kuckuck, Hannover	1959: 3412	1954-01-01	18827	28 e;1959: 3412
858	HOR2800	Hordeum vulgare L. convar. vulgare var. hybernum Viborg	6	H		Iran	30 km westl. AhwazHöhe: ca.80	80	31.5333	48.8167	IRNFAOKU-52-54	30 b		H. Kuckuck, Hannover	1959: 3413	1954-01-01	18828	30 b;1959: 3413
859	HOR2801	Hordeum vulgare L. convar. vulgare var. hybernum Viborg	6	H		Iran	16 km von Teheran nach Varamin, ca. 940 m		35.6	51.8667	IRNFAOKU-52-54	49 a		H. Kuckuck, Hannover	1959: 3415	1954-01-01	18829	49 a;1959: 3415
860	HOR2805	Hordeum vulgare L. convar. vulgare var. hybernum Viborg	6	H		Iran	Shamss Abad, 114 km von Esfahan, Weg nach Natanz; Höhe: ca.1800	1800	33.5667	51.8667	IRNFAOKU-52-54	72 b		H. Kuckuck, Hannover	1959: 3419	1954-01-01	18832	72 b;1959: 3419
861	HOR2806	Hordeum vulgare L. convar. vulgare var. hybernum Viborg	6	H		Iran	Tundarud, 64 km von Esfahan nach Arak; Höhe: ca.1900	1900	32.55	51.8667	IRNFAOKU-52-54	75 g		H. Kuckuck, Hannover	1959: 3420	1954-01-01	18833	75 g;1959: 3420
862	HOR2811	Hordeum vulgare L. convar. vulgare var. hybernum Viborg	6	H		Iran	24 km von Golpaigan nach Arak	1929	33.5667	50.85	IRNFAOKU-52-54	87 a		H. Kuckuck, Hannover	1959: 3426	1954-01-01	18838	87 a;1959: 3426
863	HOR2812	Hordeum vulgare L. convar. vulgare var. hybernum Viborg	6	H		Iran	52 km von KarajHöhe: ca.1800	1800	36.6167	51.8667	IRNFAOKU-52-54	100 a		H. Kuckuck, Hannover	1959: 3427	1954-01-01	18839	100 a;1959: 3427
864	HOR2813	Hordeum vulgare L. convar. vulgare var. hybernum Viborg	6	H		Iran	Shemiran, Koutche ParvinHöhe: ca.1500	1500	35.6	51.8667	IRNFAOKU-52-54	104 d		H. Kuckuck, Hannover	1959: 3428	1954-01-01	18840	104 d;1959: 3428
865	HOR2814	Hordeum vulgare L. convar. vulgare var. hybernum Viborg	6	H		Iran	Koorijan, 33 km von Hamedan nach Damaq; Höhe: ca.1600	1600	35.6	48.8167	IRNFAOKU-52-54	105 d		H. Kuckuck, Hannover	1959: 3429	1954-01-01	18841	105 d;1959: 3429
866	HOR2835	Hordeum vulgare L. convar. vulgare var. hybernum Viborg	6	H		Iran	31 km von NahavandHöhe: ca.1800	1800	34.5833	48.8167	IRNFAOKU-52-54	144 b		H. Kuckuck, Hannover	1959: 3450	1954-01-01	18862	144 b;1959: 3450
867	HOR2837	Hordeum vulgare L. convar. vulgare var. hybernum Viborg	6	H		Iran	Farm Hossein Abad, 116 km vonAhwaz	120	31.5333	48.8167	IRNFAOKU-52-54	187 a		H. Kuckuck, Hannover	1959: 3452	1954-01-01	18864	187 a;1959: 3452
868	HOR2839	Hordeum vulgare L. convar. vulgare var. nigrum (Willd.) Link	6	H		Iran	Farm Hossein Abad, 116 km vonAhwaz	120	31.5333	48.8167	IRNFAOKU-52-54	187 a		H. Kuckuck, Hannover		1954-01-01	18866	187 a
869	HOR2846	Hordeum vulgare L. convar. vulgare var. hybernum Viborg	6	H		Iran	152 km von Miani nach Tabriz	1940	37.6333	46.7833	IRNFAOKU-52-54	213 a		H. Kuckuck, Hannover		1954-01-01	18873	213 a
870	HOR2850	Hordeum vulgare L. convar. vulgare var. hybernum Viborg	6	H		Iran	Gindergache, 10 km von Mahabadnach Tabriz	1200	37.6333	46.7833	IRNFAOKU-52-54	249 f		H. Kuckuck, Hannover		1954-01-01	18877	249 f
871	HOR2854	Hordeum vulgare L. convar. vulgare var. hybernum Viborg	6	H		Iran	126 km von Mahabad nach Tabriz	1220	38.65	46.7833	IRNFAOKU-52-54	253 f		H. Kuckuck, Hannover		1954-01-01	18881	253 f
872	HOR2866	Hordeum vulgare L. convar. vulgare var. densum Sér.	6	H		Iran	34 km von Sultanabad nach Ghuchan	1300	36.6167	58.9833	IRNFAOKU-52-54	322 e		H. Kuckuck, Hannover		1954-01-01	18893	322 e
873	HOR2880	Hordeum vulgare L. convar. vulgare var. hybernum Viborg	6	H		Iran	Gorgan	90	36.6167	54.9167	IRNFAOKU-52-54	300 a		F. Heine, Schnega/Hann.		1954-01-01	18907	300 a
874	HOR3908	Hordeum vulgare L. convar. vulgare var. hybernum Viborg	6	H		Iran	145 km von Esfahan nach ArakHöhe: ca.2400	2400	33.5667	50.85	IRNFAOKU-52-54	84 c		H. Kuckuck, Hannover	3423	1954-01-01	19887	84 c;3423
875	HOR4261	Hordeum vulgare L. convar. vulgare var. hybernum Viborg	6	H		Iran	25 km von Ahwaz nach KalafabadHöhe: ca.80	80	31.5333	48.8167	IRNFAOKU-52-54	1 b		H. Kuckuck, Hannover	3401	1954-01-01	20229	1 b;3401
876	HOR4262	Hordeum vulgare L. convar. vulgare var. hybernum Viborg	6	H		Iran	50 km von Ahwaz nach Kalafabad	80	30.5167	49.8333	IRNFAOKU-52-54	2 e		H. Kuckuck, Hannover	3402	1954-01-01	20230	2 e;3402
877	HOR4263	Hordeum vulgare L. convar. vulgare var. hybernum Viborg	6	H		Iran	30 km von Behbahan		30.5167	50.85	IRNFAOKU-52-54	8 b		H. Kuckuck, Hannover	3403	1954-01-01	20231	8 b;3403
878	HOR4264	Hordeum vulgare L. convar. vulgare var. hybernum Viborg	6	H		Iran	40 km von Masjed-Suleiman nachShushtar und Dezful ; Höhe: ca.600	600	32.55	49.8333	IRNFAOKU-52-54	19 b		H. Kuckuck, Hannover	3407	1954-01-01	20232	19 b;3407
879	HOR4265	Hordeum vulgare L. convar. vulgare var. hybernum Viborg	6	H		Iran	120 km östl. von Ankara, Cam Koru	1000	39.6667	44.75	IRNFAOKU-52-54	31 b		H. Kuckuck, Hannover	3414	1954-01-01	20233	31 b;3414
880	HOR8455	Hordeum vulgare L. convar. vulgare var. parallelum Körn.	6	H		Iraq	Basrah		30.5	47.8167	IRQPANKOW-77	0		Szigat, Gülzow-Güstrow		1977-01-01	24160	0
881	HOR10477	Hordeum vulgare L. convar. vulgare var. coerulescens Sér.	6	H		Iraq	Irak, Gebiet: Governement Neinawa, Sammelort: ca. 100 km vor Mossul aus Richtung Bagdad, an der Fernverkehrsstraße 2		33.3156	44.3919	IRQ-85	2	1985-05-27			1985-01-01	77962	2
882	HOR10482	Hordeum vulgare L. convar. vulgare var. hybernum Viborg	6	H		Iraq	Eskikalak		36.4433	43.2567	IRQ-85	12				1985-01-01	26188	12
883	HOR10601	Hordeum vulgare L. convar. vulgare var. nigripallidum Regel	6	H		Iraq	Irak, Sammelort: Hamam Alil, svon Mosul		36.1664	43.2569	IRQ-86	1 a	1986-06-17			1986-01-01	77970	1 a
884	HOR10602	Hordeum vulgare L. convar. vulgare var. hybernum Viborg	6	H		Iraq	Hamam Alil, S Mosul		36.1664	43.2569	IRQ-86	1 b				1986-01-01	26304	1 b
885	HOR10604	Hordeum vulgare L. convar. vulgare var. nigrum (Willd.) Link	6	H		Iraq	Hamam Ali		36.1664	43.2569	IRQ-86	38 a	1986-06-17			1986-01-01	78043	38 a
886	HOR10605	Hordeum vulgare L. convar. vulgare var. nigripallidum Regel	6	H		Iraq	Hamam Ali		36.1664	43.2569	IRQ-86	0				1986-01-01	26307	0
887	HOR10606	Hordeum vulgare L. convar. vulgare var. hybernum Viborg	6	H		Iraq	Hamam Ali		36.1664	43.2569	IRQ-86	38 c				1987-01-01	26308	38 c
888	HOR10607	Hordeum vulgare L. convar. vulgare var. coerulescens Sér.	6	H		Iraq	Hamam Ali		36.1664	43.2569	IRQ-86	38 d				1986-01-01	26309	38 d
889	HOR10609	Hordeum vulgare L. convar. vulgare var. hybernum Viborg	6	H		Iraq	Irak, Sammelort: Khirba Jhaina, 10 km s von Hamam Alil		36.1664	43.2569	IRQ-86	41 a	1986-06-18			1986-01-01	78047	41 a
890	HOR10615	Hordeum vulgare L. convar. vulgare var. rikotense Regel	6	H		Iraq	bei Quaiara, ca. 70 km S Mosul		35.1333	43.4667	IRQ-86	44 c				1986-01-01	26317	44 c
891	HOR10618	Hordeum vulgare L. convar. vulgare var. hybernum Viborg	6	H		Iraq	Ana		34.8333	42	IRQ-86	92 a	1986-06-22			1986-01-01	78103	92 a
892	HOR10619	Hordeum vulgare L. convar. vulgare var. nigripallidum Regel	6	H		Iraq	Ana		34.8333	42	IRQ-86	92 b				1986-01-01	26321	92 b
893	HOR10622	Hordeum vulgare L. convar. vulgare var. hybernum Viborg	6	H		Iraq	Rawa		34.4686	41.9194	IRQ-86	116 a	1986-06-23			1986-01-01	77989	116 a
894	HOR10623	Hordeum vulgare L. convar. vulgare var. hybernum Viborg	6	H		Iraq	Rawa		34.4686	41.9194	IRQ-86	116 b				1986-01-01	26325	116 b
895	HOR10624	Hordeum vulgare L. convar. vulgare var. nigripallidum Regel	6	H		Iraq	Rawa		34.4686	41.9194	IRQ-86	116 c				1986-01-01	26326	116 c
896	HOR10625	Hordeum vulgare L. convar. vulgare var. coerulescens Sér.	6	H		Iraq	Rawa		34.4686	41.9194	IRQ-86	116 d				1986-01-01	26327	116 d
897	HOR10627	Hordeum vulgare L. convar. vulgare var. nigripallidum Regel	6	H		Iraq	Irak, Sammelort: ca. 30 km Ö Ana		34.8333	42	IRQ-86	120	1986-06-23			1986-01-01	77994	120
898	HOR10629	Hordeum vulgare L. convar. vulgare var. hybernum Viborg	6	H		Iraq	Shakeriah bei Hit		33.6433	42.8214	IRQ-86	90				1986-01-01	26331	90
899	HOR10768	Hordeum vulgare L. convar. vulgare var. coerulescens Sér.	6	H		Iraq	Shakeriah bei Hit		33.6433	42.8214	IRQ-86	90				1988-01-01	89993	90
900	HOR10769	Hordeum vulgare L. convar. vulgare var. nigripallidum Regel	6	H		Iraq	Shakeriah bei Hit, kleine Bauernwirtschaft		33.6433	42.8214	IRQ-86	90				1988-01-01	92414	90
901	HOR10771	Hordeum vulgare L. convar. vulgare var. parallelum Körn.	6	H		Iraq	Ana		34.8333	42	IRQ-86	92 a				1988-01-01	89992	92 a
902	HOR1668	Hordeum vulgare L. convar. vulgare var. hybernum Viborg	6	H		Italy	Cerasi, Provinz Reggio Calabria, Westseite des Aspromonte, Süditalien	630	38.1144	15.65	ITAMALY-50	130	1950-05-21			1950-01-01	78146	130
903	HOR1669	Hordeum vulgare L. convar. vulgare var. hybernum Viborg	6	H		Italy	Domanico, südwestlich von Cosenza, Provinz Cosenza, Süditalien	690	39.22	16.2067	ITAMALY-50	407	1950-05-29			1950-01-01	78453	407
904	HOR2001	Hordeum vulgare L. convar. vulgare var. hybernum Viborg	6	H		Italy	Gallodoro, Provinz Messina, Süditalien	350 - 430	37.9017	15.2931	ITAMALY-50	55	1950-05-12			1950-01-01	78597	55
905	HOR2002	Hordeum vulgare L. convar. vulgare var. hybernum Viborg	6	H		Italy	Gioiosa Superiore Ionica, Provinz Reggio Calabria, Süditalien	110	38.3378	16.3056	ITAMALY-50	205	1950-05-27			1950-01-01	78229	205
906	HOR2007	Hordeum vulgare L. convar. vulgare var. hybernum Viborg	6	H		Italy	unterhalb von Caccuri am Neto,Provinz Catanzaro, Süditalien	150	39.2272	16.7778	ITAMALY-50	331	1950-05-29			1950-01-01	18127	331
907	HOR2008	Hordeum vulgare L. convar. vulgare var. hybernum Viborg	6	H		Italy	Sila, San Giovanni in Fiore, Provinz Cosenza, Süditalien	1000	39.2917	16.3369	ITAMALY-50	335	1950-05-29			1950-01-01	78373	335
908	HOR2392	Hordeum vulgare L. convar. vulgare var. hybernum Viborg	6	H		Italy	Osten der Sila, Longobucco, Provinz Cosenza, Süditalien	700	39.4492	16.6114	ITAMALY-50	391	1950-05-29			1950-01-01	78435	391
909	HOR2414	Hordeum vulgare L. convar. vulgare var. hybernum Viborg	6	H		Italy	Calanna, Provinz Reggio Calabria, Westseite des Aspromonte, Süditalien	509	38.1847	15.7239	ITAMALY-50	104	1950-05-20			1950-01-01	78117	104
911	HOR9268	Hordeum vulgare L. convar. vulgare var. hybernum Viborg	6	H		Italy	4 km nördlich von Castelfranco	800	41.5153	14.8117	ITA-80	5810 b	1980-09-03			1980-01-01	24937	5810 b
912	HOR9308	Hordeum vulgare L. convar. vulgare var. parallelum Körn.	6	H		Italy	einige km südwestlich von Castelvetere	800	41.4428	14.9508	ITA-80	5772 c	1980-09-02			1980-01-01	24973	5772 c
913	HOR9309	Hordeum vulgare L. convar. vulgare var. hybernum Viborg	6	H		Italy	einige km südwestlich von Castelvetere	800	41.4428	14.9508	ITA-80	5773 b	1980-09-02			1980-01-01	24974	5773 b
914	HOR9462	Hordeum vulgare L. convar. vulgare var. densum Sér.	6	H		Italy	San Giorgio la Molara	700	41.2739	14.9311	ITA-80	5791 e	1980-09-03			1980-01-01	25121	5791 e
915	HOR9701	Hordeum vulgare L. convar. vulgare var. hybernum Viborg	6	H		Italy	Faicchio (Matese), kleine Ansiedlung w von Cerreto Sannita	180	41.2833	14.5558	ITA-81	7487 c	1981-08-24			1981-01-01	25350	7487 c
916	HOR9702	Hordeum vulgare L. convar. vulgare var. hybernum Viborg	6	H		Italy	Fonte Greca	270	40.3906	15.0875	ITA-81	7502 c	1981-08-25			1981-01-01	25351	7502 c
917	HOR9704	Hordeum vulgare L. convar. vulgare var. hybernum Viborg	6	H		Italy	ö von Teora an der Straße nach S. Andrea	720	40.8539	15.2542	ITA-81	7561 a	1981-08-28			1981-01-01	79080	7561 a
918	HOR9706	Hordeum vulgare L. convar. vulgare var. hybernum Viborg	6	H		Italy	zwischen Castelgrande und Pescopagano beim Valico granito, am Weg nach Rapone	1050	40.8478	15.5019	ITA-81	7581	1981-08-29			1981-01-01	79109	7581
920	HOR9709	Hordeum vulgare L. convar. vulgare var. hybernum Viborg	6	H		Italy	Corleto Monforte	500	40.4364	15.3803	ITA-81	7615	1981-08-30			1981-01-01	79173	7615
922	HOR9712	Hordeum vulgare L. convar. vulgare var. hybernum Viborg	6	H		Italy	2 km ö von Presenzano	100	41.3761	14.0781	ITA-81	7526 b	1981-08-26			1981-01-01	25361	7526 b
923	HOR9714	Hordeum vulgare L. convar. vulgare var. hybernum Viborg	6	H		Italy	sö von Calitri an der Strassenach Rapone	400	40.8997	15.4381	ITA-81	7582 e	1981-08-29			1981-01-01	25363	7582 e
924	HOR9872	Hordeum vulgare L. convar. vulgare var. parallelum Körn.	6	H		Italy	2 km sw von Rapone am Weg nachPescopagano	850	40.8478	15.5019	ITA-81	7589 e	1981-08-29			1981-01-01	25517	7589 e
925	HOR9873	Hordeum vulgare L. convar. vulgare var. hybernum Viborg	6	H		Italy	2 km w von S. Rufo in den Monti Alburni	620	40.5147	15.0075	ITA-81	7617 c	1981-08-30			1981-01-01	25518	7617 c
927	HOR10059	Hordeum vulgare L. convar. vulgare var. parallelum Körn.	6	H		Italy	District: Potenza, 3 km n Casale	830	40.6372	15.8022	ITA-82	8613	1982-09-07			1982-01-01	25702	8613
928	HOR10364	Hordeum vulgare L. convar. vulgare var. hybernum Viborg	6	H		Italy	Soveria Mannelli, Consorzio Agrario, Provinz Cosenza, Region Calabria	500	39.0836	16.3728	ITA-84	10211	1984-09-15			1984-01-01	79817	10211
929	HOR10411	Hordeum vulgare L. convar. vulgare var. parallelum Körn.	6	H		Italy	4 km nördlich von Castelfranco	800	43.6989	10.7422	ITA-80	5810 b	1980-09-03			1980-01-01	26119	5810 b
930	HOR10551	Hordeum vulgare L. convar. vulgare var. hybernum Viborg	6	H		Italy	Contrada Beata, zwischen S. Cataldo und Mussomeli, Sicilia	570	37.5786	13.7522	ITA-85	10516	1985-10-01			1985-01-01	80142	10516
932	HOR10553	Hordeum vulgare L. convar. vulgare var. hybernum Viborg	6	H		Italy	5 km hinter Palazzo Adriano ander Straße nach Bisaquino, Sicilia	600	37.7033	13.2606	ITA-85	10573	1985-10-04			1985-01-01	80226	10573
933	HOR10559	Hordeum vulgare L. convar. vulgare var. hybernum Viborg	6	H		Italy	zwischen Racalmuto und Milena,Sicilia	500	37.4086	13.7331	ITA-85	10520 b	1985-10-01			1985-01-01	26261	10520 b
934	HOR10560	Hordeum vulgare L. convar. vulgare var. hybernum Viborg	6	H		Italy	Fulgatore bei Trapani, Sig. Lemenza, lokaler Saatgutexperte, Sicilia	200	37.9497	12.6931	ITA-85	10587 b	1985-10-05			1985-01-01	26262	10587 b
935	HOR10772	Hordeum vulgare L. convar. vulgare var. hybernum Viborg	6	H		Italy	n von Ummari, Sicilia	270	37.3978	14.6586	ITA-85	10584	1985-10-05			1989-01-01	92412	10584
936	HOR2766	Hordeum vulgare L. convar. vulgare var. hybernum Viborg	6	H		Libya	Kufra / El-Giof, Kufra oasis		23.3111	21.8567	LBYJANY	0		E. Jany über Staudt			18794	0
937	HOR2767	Hordeum vulgare L. convar. vulgare var. hybernum Viborg	6	H		Libya	Kufra / El-Djet, Kufra oasis		23.3111	21.8567	LBYJANY	0		E. Jany über Staudt			18795	0
938	HOR9715	Hordeum vulgare L. convar. vulgare var. parallelum Körn.	6	H		Libya	10 km von Taknis in Richtung Kharuba, 6 km s der Kreuzung in Richtung des Agrar-Projektes Kharuba, FK 904	440	32.48	21.1264	LBY-81	7361	1981-06-07			1981-01-01	81940	7361			Mahali
939	HOR9717	Hordeum vulgare L. convar. vulgare var. hybernum Viborg	6	H		Libya	an der Strasse von Binghazi nach Al Marj in Meeresnähe, FK 640	0	32.5	20.8189	LBY-81	7352	1981-06-05			1981-01-01	81931	7352			Mahali
940	HOR9720	Hordeum vulgare L. convar. vulgare var. hybernum Viborg	6	H		Libya	Harab (Qandulah-Gebiet), FK 1846	540	32.5378	21.5758	LBY-81	7401	1981-06-11			1981-01-01	81980	7401
941	HOR9722	Hordeum vulgare L. convar. vulgare var. hybernum Viborg	6	H		Libya	10 km s von Qarnadah bzw. 5 kms von Al Fayidiyah, FK 2130	830	32.6906	21.9075	LBY-81	7409	1981-06-12			1981-01-01	81988	7409
942	HOR9723	Hordeum vulgare L. convar. vulgare var. hybernum Viborg	6	H		Libya	7 km s Shinishil, FK 2142	720	26.335	17.2281	LBY-81	7412	1981-06-12			1981-01-01	81991	7412
943	HOR9725	Hordeum vulgare L. convar. vulgare var. hybernum Viborg	6	H		Libya	8 km ö Al Bayda, FK 2435	670	32.0178	21.7417	LBY-81	7414 b	1981-06-13			1981-01-01	25374	7414 b
944	HOR9726	Hordeum vulgare L. convar. vulgare var. hybernum Viborg	6	H		Libya	19 km nach Darnah an der Strasse nach Tubruq, FK 2655	270	32.7636	22.6392	LBY-81	7418	1981-06-14			1981-01-01	81997	7418
945	HOR9727	Hordeum vulgare L. convar. vulgare var. hybernum Viborg	6	H		Libya	48 km ö Darnah in Richtung Tubruq, FK 2684	150	32.7636	22.6392	LBY-81	7419	1981-06-14			1981-01-01	81998	7419
946	HOR9728	Hordeum vulgare L. convar. vulgare var. parallelum Körn.	6	H		Libya	25 km w Darnah, entlang der Küstenstrasse, FK 2760	20	32.7636	22.6392	LBY-81	7424	1981-06-14			1981-01-01	82003	7424
947	HOR9827	Hordeum vulgare L. convar. vulgare var. hybernum Viborg	6	H		Libya	Tripolitanien / Bani Walid / Tamasla, 15 km E Bani Walid		32.7667	13.9833	LBY-82	1	1982-05-11			1982-01-01	82008	1
948	HOR9828	Hordeum vulgare L. convar. vulgare var. hybernum Viborg	6	H		Libya	Tripolitanien / Bani Walid / Al Mardum Project		32.7667	13.9833	LBY-82	2	1982-05-11			1982-01-01	82009	2
949	HOR9829	Hordeum vulgare L. convar. vulgare var. hybernum Viborg	6	H		Libya	Tripolitanien / Bani Walid / Sqaia, W Al Mardum N Meamone		32.7667	13.9833	LBY-82	4	1982-05-11			1982-01-01	82011	4
950	HOR9830	Hordeum vulgare L. convar. vulgare var. hybernum Viborg	6	H		Libya	Tripolitanien / Bani Walid / Gararat al Sabaa, W Al Mardum		32.7667	13.9833	LBY-82	6	1982-05-11			1982-01-01	82013	6
951	HOR9831	Hordeum vulgare L. convar. vulgare var. hybernum Viborg	6	H		Libya	Tripolitanien / Al Aziziyah /Amiriyah		32.5167	13.1667	LBY-82	12	1982-05-13			1982-01-01	82019	12			Sha'eer Baladi
952	HOR9832	Hordeum vulgare L. convar. vulgare var. hybernum Viborg	6	H		Libya	Tripolitanien / Al Aziziyah /Asbi'ah		32.5167	13.1667	LBY-82	13	1982-05-13			1982-01-01	82020	13
953	HOR9833	Hordeum vulgare L. convar. vulgare var. hybernum Viborg	6	H		Libya	Tripolitanien / Al Aziziyah /Awlad Boaichi, N Al Aziziyah		32.53	13	LBY-82	17	1982-05-13			1982-01-01	82024	17
954	HOR9834	Hordeum vulgare L. convar. vulgare var. hybernum Viborg	6	H		Libya	Fezzan / Sabha / Samnu Project	390	27.0333	14.4333	LBY-82	35	1982-05-18			1982-01-01	82042	35
955	HOR9835	Hordeum vulgare L. convar. vulgare var. hybernum Viborg	6	H		Libya	Fezzan / Sabha / Al Abyad	440	27.0333	14.4333	LBY-82	38	1982-05-19			1982-01-01	82045	38
956	HOR9836	Hordeum vulgare L. convar. vulgare var. hybernum Viborg	6	H		Libya	Fezzan / Sabha / Arraqabah	460	27.0333	14.4333	LBY-82	48	1982-05-19			1982-01-01	82055	48
957	HOR9841	Hordeum vulgare L. convar. vulgare var. hybernum Viborg	6	H		Libya	Cyrenaika / Al Qubbah / Al Makhali Project Area		32.7667	22.25	LBY-82	71	1982-05-24			1982-01-01	82078	71
958	HOR9842	Hordeum vulgare L. convar. vulgare var. hybernum Viborg	6	H		Libya	Cyrenaika / Al Qubbah / Al Makhali Project Area		32.7667	22.25	LBY-82	71 -1	1982-05-24			1982-01-01	25487	71 -1
959	HOR9843	Hordeum vulgare L. convar. vulgare var. horsfordianum Wittm.	6	H		Libya	Cyrenaika / Al Qubbah / Al Makhali Project Area		32.7667	22.25	LBY-82	Z 19	1982-05-24			1982-01-01	82100	Z 19
960	HOR9844	Hordeum vulgare L. convar. vulgare var. parallelum Körn.	6	H		Libya	Cyrenaika / Al Qubbah / Al Makhali Project Area		32.7667	22.25	LBY-82	72	1982-05-24			1982-01-01	82079	72
961	HOR9860	Hordeum vulgare L. convar. vulgare var. hybernum Viborg	6	H		Libya	Tripolitanien / Al Aziziyah /Amiriyah		32.5167	13.1667	LBY-82	10 c	1982-05-13			1982-01-01	25505	10 c
962	HOR9875	Hordeum vulgare L. convar. vulgare var. hybernum Viborg	6	H		Libya	15 km ö von Taknis an der Strasse nach Marawah, kleines Tal 4 km n der Hauptstrasse, FK 1115	450	32.48	21.1264	LBY-81	7369	1981-06-08			1981-01-01	25520	7369
963	HOR9876	Hordeum vulgare L. convar. vulgare var. hybernum Viborg	6	H		Libya	etwa 45 km s Taknis in Richtung Kharuba, FK 938	300	32.48	21.1264	LBY-81	7363 a	1981-06-07			1981-01-01	25521	7363 a
964	HOR9879	Hordeum vulgare L. convar. vulgare var. hybernum Viborg	6	H		Libya	Harab (Qandulah-Gebiet), FK 1846	540	32.5378	21.5758	LBY-81	7401	1981-06-11			1981-01-01	25524	7401
965	HOR9881	Hordeum vulgare L. convar. vulgare var. parallelum Körn.	6	H		Libya	7 km s Shinishil, FK 2142	720	26.335	17.2281	LBY-81	7412	1981-06-12			1981-01-01	25526	7412
966	HOR9882	Hordeum vulgare L. convar. vulgare var. hybernum Viborg	6	H		Libya	7 km s Shinishil, FK 2142	720	26.335	17.2281	LBY-81	7412	1981-06-12			1981-01-01	25527	7412
967	HOR9884	Hordeum vulgare L. convar. vulgare var. hybernum Viborg	6	H		Libya	8 km ö Al Bayda, FK 2435	670	32.0178	21.7417	LBY-81	7414 b	1981-06-13			1981-01-01	25529	7414 b
968	HOR9885	Hordeum vulgare L. convar. vulgare var. hybernum Viborg	6	H		Libya	19 km nach Darnah an der Strasse nach Tubruq, FK 2655	270	32.7636	22.6392	LBY-81	7418	1981-06-14			1981-01-01	25530	7418
969	HOR9886	Hordeum vulgare L. convar. vulgare var. hybernum Viborg	6	H		Libya	19 km nach Darnah an der Strasse nach Tubruq, FK 2655	270	32.7636	22.6392	LBY-81	7418	1981-06-14			1981-01-01	25531	7418
970	HOR9887	Hordeum vulgare L. convar. vulgare var. hybernum Viborg	6	H		Libya	19 km nach Darnah an der Strasse nach Tubruq, FK 2655	270	32.7636	22.6392	LBY-81	7418	1981-06-14			1981-01-01	25532	7418
971	HOR9888	Hordeum vulgare L. convar. vulgare var. hybernum Viborg	6	H		Libya	48 km ö Darnah in Richtung Tubruq, FK 2684	150	32.7636	22.6392	LBY-81	7419	1981-06-14			1981-01-01	25533	7419
972	HOR9889	Hordeum vulgare L. convar. vulgare var. hybernum Viborg	6	H		Libya	25 km w Darnah, entlang der Küstenstrasse, FK 2760	20	32.7636	22.6392	LBY-81	7424	1981-06-14			1981-01-01	25534	7424
973	HOR9890	Hordeum vulgare L. convar. vulgare var. hybernum Viborg	6	H		Libya	25 km w Darnah, entlang der Küstenstrasse, FK 2777	40	32.7636	22.6392	LBY-81	7426	1981-06-14			1981-01-01	25535	7426
974	HOR9891	Hordeum vulgare L. convar. vulgare var. hybernum Viborg	6	H		Libya	25 km w Darnah, entlang der Küstenstrasse, FK 2777	40	32.7636	22.6392	LBY-81	7426	1981-06-14			1981-01-01	25536	7426
975	HOR9923	Hordeum vulgare L. convar. vulgare var. hybernum Viborg	6	H		Libya	Tripolitanien / Al Aziziyah /Asbi'ah		32.5167	13.1667	LBY-82	15	1982-05-13			1982-01-01	25567	15
976	HOR9924	Hordeum vulgare L. convar. vulgare var. hybernum Viborg	6	H		Libya	Tripolitanien / Al Aziziyah /Awlad Boaichi, N Al Aziziyah		32.53	13	LBY-82	18	1982-05-13			1982-01-01	25568	18
977	HOR9925	Hordeum vulgare L. convar. vulgare var. hybernum Viborg	6	H		Libya	Tripolitanien / Gharyan / Al Asabi'ah	720	32.1667	13.0167	LBY-82	21	1982-05-14			1982-01-01	25569	21
978	HOR9926	Hordeum vulgare L. convar. vulgare var. hybernum Viborg	6	H		Libya	Tripolitanien / Gharyan / Al Asabi'ah	720	32.1667	13.0167	LBY-82	22	1982-05-14			1982-01-01	25570	22
979	HOR9927	Hordeum vulgare L. convar. vulgare var. hybernum Viborg	6	H		Libya	Tripolitanien / Gharyan / Kiklah	710	32.1667	13.0167	LBY-82	24	1982-05-14			1982-01-01	25571	24
980	HOR9928	Hordeum vulgare L. convar. vulgare var. hybernum Viborg	6	H		Libya	Tripolitanien / Gharyan / Kiklah	710	32.1667	13.0167	LBY-82	26	1982-05-14			1982-01-01	25572	26
981	HOR9929	Hordeum vulgare L. convar. vulgare var. hybernum Viborg	6	H		Libya	Tripolitanien / Yifran / Ar Rayayinah	650	32.0167	12.3422	LBY-82	27	1982-05-14			1982-01-01	25573	27
982	HOR9930	Hordeum vulgare L. convar. vulgare var. hybernum Viborg	6	H		Libya	Fezzan / Sabha / Samnu Project	390	27.0333	14.4333	LBY-82	34	1982-05-18			1982-01-01	25574	34
983	HOR10083	Hordeum vulgare L. convar. vulgare var. hybernum Viborg	6	H		Libya	Fezzan / Sabha / Sabha Station		27.0333	14.4333	LBY-82	69	1982-05-20			1982-01-01	25726	69
984	HOR10085	Hordeum vulgare L. convar. vulgare var. rikotense Regel	6	H		Libya	Cyrenaika / Al Qubbah / Al Makhali Project Area		32.7667	22.25	LBY-82	71	1982-05-24			1982-01-01	25728	71
985	HOR10087	Hordeum vulgare L. convar. vulgare var. rikotense Regel	6	H		Libya	Cyrenaika / Al Qubbah / Al Makhali Project Area		32.7667	22.25	LBY-82	71 -1	1982-05-24			1982-01-01	25730	71 -1
986	HOR10088	Hordeum vulgare L. convar. vulgare var. hybernum Viborg	6	H		Libya	Cyrenaika / Al Qubbah / Al Makhali Project Area		32.7667	22.25	LBY-82	72	1982-05-24			1982-01-01	25731	72
987	HOR10090	Hordeum vulgare L. convar. vulgare var. hybernum Viborg	6	H		Libya	Cyrenaika / Al Qubbah / Al Makhali Project Area		32.7667	22.25	LBY-82	74	1982-05-24			1982-01-01	25733	74
988	HOR10097	Hordeum vulgare L. convar. vulgare var. hybernum Viborg	6	H		Libya	Tripolitanien / Jabal Nafusah, n Gharyan		31.8647	11.7931	LBY-83	7956	1983-04-21			1983-01-01	25740	7956
989	HOR10098	Hordeum vulgare L. convar. vulgare var. hybernum Viborg	6	H		Libya	Tripolitanien / Jabal Nafusah, n Gharyan		31.8647	11.7931	LBY-83	7964	1983-04-21			1983-01-01	25741	7964
990	HOR10100	Hordeum vulgare L. convar. vulgare var. hybernum Viborg	6	H		Libya	Tripolitanien / Al Qarabulli	10	32.75	13.2333	LBY-83	7967	1983-04-22			1983-01-01	25743	7967
991	HOR10101	Hordeum vulgare L. convar. vulgare var. hybernum Viborg	6	H		Libya	Tripolitanien / Al Mergheb		32.6333	14.3925	LBY-83	7974	1983-04-22			1983-01-01	25744	7974
992	HOR10102	Hordeum vulgare L. convar. vulgare var. hybernum Viborg	6	H		Libya	Fezzan / Az Zighan		27.3928	14.9192	LBY-83	7978	1983-04-25			1983-01-01	25745	7978
993	HOR10103	Hordeum vulgare L. convar. vulgare var. hybernum Viborg	6	H		Libya	Fezzan / Murzuq		25.9161	13.9181	LBY-83	8003	1983-04-26			1983-01-01	25746	8003
994	HOR10105	Hordeum vulgare L. convar. vulgare var. hybernum Viborg	6	H		Libya	Fezzan / Aqar		27.5333	14.1572	LBY-83	8007 f	1983-04-26			1983-01-01	25748	8007 f
995	HOR10106	Hordeum vulgare L. convar. vulgare var. subviolaceum Körn.	6	H		Libya	Fezzan / Hajwjail, Murzuq area		25.9161	13.9181	LBY-83	8012	1983-04-26			1983-01-01	25749	8012			tarida
996	HOR10108	Hordeum vulgare L. convar. vulgare var. hybernum Viborg	6	H		Libya	Fezzan / Al Baydan	480	25.8531	14.2222	LBY-83	8023	1983-04-27			1983-01-01	25751	8023
997	HOR10109	Hordeum vulgare L. convar. vulgare var. hybernum Viborg	6	H		Libya	Fezzan / Gisau	485	26.55	13.7	LBY-83	8026	1983-04-27			1983-01-01	25752	8026
998	HOR10110	Hordeum vulgare L. convar. vulgare var. hybernum Viborg	6	H		Libya	Fezzan / Misquwin	430	26.2542	14.2861	LBY-83	8030	1983-04-27			1983-01-01	25753	8030
999	HOR10111	Hordeum vulgare L. convar. vulgare var. hybernum Viborg	6	H		Libya	Fezzan / bei Zuwaylah	420	26.1667	15.1167	LBY-83	8035	1983-04-27			1983-01-01	25754	8035
1000	HOR10112	Hordeum vulgare L. convar. vulgare var. hybernum Viborg	6	H		Libya	Fezzan / Emkaten	400	26.55	13.7	LBY-83	8036	1983-04-27			1983-01-01	25755	8036
1001	HOR10113	Hordeum vulgare L. convar. vulgare var. parallelum Körn.	6	H		Libya	Fezzan / Traghan		25.9289	14.44	LBY-83	8039	1983-04-27			1983-01-01	25756	8039
1002	HOR10115	Hordeum vulgare L. convar. vulgare var. hybernum Viborg	6	H		Libya	Fezzan / Al Budair		26.2258	14.8831	LBY-83	8047	1983-04-27			1983-01-01	25758	8047
1003	HOR10116	Hordeum vulgare L. convar. vulgare var. hybernum Viborg	6	H		Libya	Fezzan / Tajarhi		24.3625	14.4722	LBY-83	8802	1983-04-28			1983-01-01	25759	8802
1004	HOR10118	Hordeum vulgare L. convar. vulgare var. hybernum Viborg	6	H		Libya	Fezzan / Tmassah		26.3967	15.7833	LBY-83	8809	1983-04-28			1983-01-01	25761	8809
1005	HOR10119	Hordeum vulgare L. convar. vulgare var. hybernum Viborg	6	H		Libya	Fezzan / Goddva	450	26.5578	13.7147	LBY-83	8817	1983-04-29			1983-01-01	25762	8817
1006	HOR10121	Hordeum vulgare L. convar. vulgare var. hybernum Viborg	6	H		Libya	Fezzan / Brak		27.5678	14.5014	LBY-83	8824 a	1983-05-01			1983-01-01	25764	8824 a
1007	HOR10122	Hordeum vulgare L. convar. vulgare var. hybernum Viborg	6	H		Libya	Fezzan / Disa-Shati		27.85	14.1833	LBY-83	8827	1983-05-01			1983-01-01	25765	8827
1008	HOR10123	Hordeum vulgare L. convar. vulgare var. hybernum Viborg	6	H		Libya	Fezzan / Qirah		27.5667	14.3547	LBY-83	8832	1983-05-01			1983-01-01	25766	8832
1009	HOR10124	Hordeum vulgare L. convar. vulgare var. hybernum Viborg	6	H		Libya	Tripolitanien / Sciarsciara, 12 km Ö von Jadu	500	31.95	12.0167	LBY-83	8839	1983-05-04			1983-01-01	25767	8839
1010	HOR10125	Hordeum vulgare L. convar. vulgare var. hybernum Viborg	6	H		Libya	Fezzan / Gabrahon, Oase ohne Straßenverbindung	400	24.9642	10.1675	LBY-83	8881	1983-05-01			1983-01-01	25768	8881
1011	HOR10126	Hordeum vulgare L. convar. vulgare var. hybernum Viborg	6	H		Libya	Tripolitanien / Al Harabah	600	31.7739	11.5436	LBY-83	8846	1983-05-04			1983-01-01	25769	8846
1012	HOR10128	Hordeum vulgare L. convar. vulgare var. hybernum Viborg	6	H		Libya	Fezzan / Awbari		26.6789	12.7294	LBY-83	8856	1983-04-28			1983-01-01	25771	8856
1013	HOR10130	Hordeum vulgare L. convar. vulgare var. hybernum Viborg	6	H		Libya	Ghadamis / Darj	380	30.1328	9.50028	LBY-83	8891	1983-05-04			1983-01-01	25773	8891
1014	HOR10134	Hordeum vulgare L. convar. vulgare var. hybernum Viborg	6	H		Libya	Ghadamis / Ghadamis		30.1328	9.50028	LBY-83	8897	1983-05-04			1983-01-01	25777	8897
1015	HOR10135	Hordeum vulgare L. convar. vulgare var. hybernum Viborg	6	H		Libya	Ghadamis / Ghadamis		30.1328	9.50028	LBY-83	8899 a	1983-05-04			1983-01-01	25778	8899 a
1016	HOR10136	Hordeum vulgare L. convar. vulgare var. hybernum Viborg	6	H		Libya	Fezzan / Al Qala	430	27.5678	14.5014	LBY-83	8910	1983-04-26			1983-01-01	25779	8910
1017	HOR10137	Hordeum vulgare L. convar. vulgare var. hybernum Viborg	6	H		Libya	Fezzan / Al Awaynat		25.5667	10.8333	LBY-83	8926	1983-04-26			1983-01-01	25780	8926
1018	HOR10138	Hordeum vulgare L. convar. vulgare var. hybernum Viborg	6	H		Libya	Fezzan / Ghat	630	24.9642	10.1675	LBY-83	8938	1983-04-27			1983-01-01	25781	8938
1019	HOR10140	Hordeum vulgare L. convar. vulgare var. hybernum Viborg	6	H		Libya	Fezzan / Al Feowt, 12 km W Ghat	640	24.9642	10.1675	LBY-83	8969	1983-04-27			1983-01-01	25782	8969
1020	HOR10141	Hordeum vulgare L. convar. vulgare var. hybernum Viborg	6	H		Libya	Fezzan / Ghat, Zentrum der Oase	630	24.9642	10.1675	LBY-83	8981	1983-04-27			1983-01-01	25783	8981
1021	HOR10142	Hordeum vulgare L. convar. vulgare var. hybernum Viborg	6	H		Libya	Fezzan / Garagara, 50 km Ö vonAwbari	430	26.6789	12.7294	LBY-83	8992 a	1983-04-28			1983-01-01	25784	8992 a
1022	HOR10143	Hordeum vulgare L. convar. vulgare var. hybernum Viborg	6	H		Libya	Fezzan / Garagara, 50 km Ö vonAwbari	430	26.6789	12.7294	LBY-83	8995	1983-04-28			1983-01-01	25785	8995
1023	HOR10144	Hordeum vulgare L. convar. vulgare var. hybernum Viborg	6	H		Libya	Ghadamis / Ghadamis		30.1328	9.50028	LBY-83	9262	1983-05-05			1983-01-01	25786	9262
1024	HOR10145	Hordeum vulgare L. convar. vulgare var. hybernum Viborg	6	H		Libya	Ghadamis / Ghadamis		30.1328	9.50028	LBY-83	9265	1983-05-05			1983-01-01	25787	9265
1025	HOR10147	Hordeum vulgare L. convar. vulgare var. subviolaceum Körn.	6	H		Libya	Fezzan / Murzuq		25.9161	13.9181	LBY-83	8003	1983-04-26			1983-01-01	25789	8003
1026	HOR10153	Hordeum vulgare L. convar. vulgare var. hybernum Viborg	6	H		Libya	Fezzan / Traghan		25.9289	14.44	LBY-83	8039	1983-04-27			1983-01-01	25795	8039
1027	HOR10155	Hordeum vulgare L. convar. vulgare var. subviolaceum Körn.	6	H		Libya	Fezzan / Goddva	450	26.5578	13.7147	LBY-83	8821	1983-04-29			1983-01-01	25797	8821
1028	HOR10156	Hordeum vulgare L. convar. vulgare var. hybernum Viborg	6	H		Libya	Tripolitanien / Sciarsciara, 12 km Ö von Jadu	500	31.95	12.0167	LBY-83	8839	1983-05-04			1983-01-01	25798	8839
1029	HOR10157	Hordeum vulgare L. convar. vulgare var. hybernum Viborg	6	H		Libya	Fezzan / Garagara, 50 km Ö vonAwbari	430	26.6789	12.7294	LBY-83	8995	1983-04-28			1983-01-01	25799	8995
1030	HOR10163	Hordeum vulgare L. convar. vulgare var. parallelum Körn.	6	H		Libya	etwa 45 km s Taknis in Richtung Kharuba, FK 938	300	32.48	21.1264	LBY-81	7363 a	1981-06-07			1981-01-01	25804	7363 a
1031	HOR10165	Hordeum vulgare L. convar. vulgare var. hybernum Viborg	6	H		Libya	etwa 45 km s Taknis in Richtung Kharuba, FK 938	300	32.48	21.1264	LBY-81	7363 a	1981-06-07			1981-01-01	25806	7363 a
1032	HOR10168	Hordeum vulgare L. convar. vulgare var. hybernum Viborg	6	H		Libya	etwa 45 km s Taknis in Richtung Kharuba, FK 938	300	32.48	21.1264	LBY-81	7363 a	1981-06-07			1981-01-01	25809	7363 a
1033	HOR10170	Hordeum vulgare L. convar. vulgare var. hybernum Viborg	6	H		Libya	etwa 45 km s Taknis in Richtung Kharuba, FK 938	300	32.48	21.1264	LBY-81	7363 a	1981-06-07			1981-01-01	25811	7363 a
1034	HOR10275	Hordeum vulgare L. convar. vulgare var. parallelum Körn.	6	H		Libya	Fezzan / Emkaten	400	24.3625	14.4722	LBY-83	8036	1983-04-27			1983-01-01	25890	8036
1035	HOR10276	Hordeum vulgare L. convar. vulgare var. hybernum Viborg	6	H		Libya	Fezzan / Tajarhi		24.3625	14.4722	LBY-83	8802	1983-04-28			1983-01-01	25891	8802
1036	HOR10277	Hordeum vulgare L. convar. vulgare var. parallelum Körn.	6	H		Libya	Fezzan / Goddva	450	26.5578	13.7147	LBY-83	8817	1983-04-29			1983-01-01	25892	8817
1037	HOR10278	Hordeum vulgare L. convar. vulgare var. parallelum Körn.	6	H		Libya	Fezzan / Goddva	450	26.5578	13.7147	LBY-83	8821	1983-04-29			1983-01-01	25893	8821
1038	HOR10279	Hordeum vulgare L. convar. vulgare var. parallelum Körn.	6	H		Libya	Fezzan / Disa-Shati		27.85	14.1833	LBY-83	8827	1983-05-01			1983-01-01	25894	8827
1039	HOR10282	Hordeum vulgare L. convar. vulgare var. rikotense Regel	6	H		Libya	Fezzan / Al Awaynat		25.7897	10.5508	LBY-83	8926	1983-04-26			1983-01-01	25897	8926
1040	HOR10283	Hordeum vulgare L. convar. vulgare var. parallelum Körn.	6	H		Libya	Fezzan / Ghat, Zentrum der Oase	630	24.9642	10.1675	LBY-83	8981	1983-04-27			1983-01-01	25898	8981
1041	HOR10398	Hordeum vulgare L. convar. vulgare var. hybernum Viborg	6	H		Libya	etwa 45 km s Taknis in Richtung Kharuba, FK 938	300	32.48	21.1264	LBY-81	7363 a	1981-06-07			1981-01-01	26002	7363 a
1042	HOR10107	Hordeum vulgare L. convar. vulgare	6	n		Libya	Fezzan / Fongul		25.9667	14.25	LBY-83	8016	1983-04-26			1983-01-01	25750	8016			tarida
1043	HOR758	Hordeum vulgare L. convar. vulgare var. hybernum Viborg	6	H		Macedonia	Skopje		42.0036	21.4522	*BALK-41	1017		KWI Berlin-Dahlem		1941-01-01	16983	1017
1044	HOR1683	Hordeum vulgare L. convar. vulgare var. hybernum Viborg	6	H		Morocco			31.7417	-7.0925				O. Breustedt GmbH, Schladen/Harz			17823
1045	HOR4029	Hordeum vulgare L. convar. vulgare var. hybernum Viborg	6	H		Morocco	Morocco		32	-5			received: Dec-1927	Weltsort. Beltsville, Maryland, USA	CI 4974		20003	CI 4974
1046	HOR7325	Hordeum vulgare L. convar. vulgare var. hybernum Viborg	6	H		Morocco	Morocco		31.7417	-7.0925			1972	VIR Leningrad	20762		23150	20762
1047	HOR7326	Hordeum vulgare L. convar. vulgare var. hybernum Viborg	6	H		Morocco	Morocco		31.7417	-7.0925			1972	VIR Leningrad	20764		23151	20764
1048	HOR7327	Hordeum vulgare L. convar. vulgare var. hybernum Viborg	6	H		Morocco	Morocco		31.7417	-7.0925			1972	VIR Leningrad	20765		23152	20765
1049	HOR7328	Hordeum vulgare L. convar. vulgare var. hybernum Viborg	6	H		Morocco	Morocco		31.7417	-7.0925			1972	VIR Leningrad	20769		23153	20769
1050	HOR7329	Hordeum vulgare L. convar. vulgare var. hybernum Viborg	6	H		Morocco	Morocco		31.7417	-7.0925			1972	VIR Leningrad	20779		23154	20779
1051	HOR7330	Hordeum vulgare L. convar. vulgare var. hybernum Viborg	6	H		Morocco	Morocco		31.7417	-7.0925			1972	VIR Leningrad	20782		23155	20782
1052	HOR7331	Hordeum vulgare L. convar. vulgare var. hybernum Viborg	6	H		Morocco	Morocco		31.7417	-7.0925			1972	VIR Leningrad	20789		23156	20789
1053	HOR7332	Hordeum vulgare L. convar. vulgare var. hybernum Viborg	6	H		Morocco	Morocco		31.7417	-7.0925			1972	VIR Leningrad	20790		23157	20790
1054	HOR7333	Hordeum vulgare L. convar. vulgare var. hybernum Viborg	6	H		Morocco	Morocco		31.7417	-7.0925			1972	VIR Leningrad	20793		23158	20793
1055	HOR13160	Hordeum vulgare L. convar. vulgare var. hybernum Viborg	6	H		Morocco			31.7417	-7.0925				IPK Gatersleben, Genbank Außenstelle Gülzow		1998-01-01	97828
1056	HOR13412	Hordeum vulgare L. convar. vulgare var. hybernum Viborg	6	H		Morocco	Prov. Marrakech, D.c.b-yaich	500 - 600	31.3667	-8.51667	MARPOL-86	E 1028		IHAR Radzikow, Polen	42736	1986-01-01	99055	E 1028;42736
1057	HOR13413	Hordeum vulgare L. convar. vulgare var. hybernum Viborg	6	H		Morocco	Prov. Marrakech, D.c.b-yaich	500 - 600	31.3667	-8.51667	MARPOL-86	E 1029		IHAR Radzikow, Polen	42737	1986-01-01	99056	E 1029;42737
1058	HOR13414	Hordeum vulgare L. convar. vulgare var. hybernum Viborg	6	H		Morocco	Prov. Marrakech, Imi-n-tanout	500 - 600	31.1667	-8.83333	MARPOL-86	E 1034		IHAR Radzikow, Polen	42743	1986-01-01	99057	E 1034;42743
1059	HOR13415	Hordeum vulgare L. convar. vulgare var. hybernum Viborg	6	H		Morocco	Prov. Marrakech, Imi-n-tanout	500 - 600	31.1667	-8.83333	MARPOL-86	E 1035		IHAR Radzikow, Polen	42738	1986-01-01	99058	E 1035;42738
1060	HOR13416	Hordeum vulgare L. convar. vulgare var. hybernum Viborg	6	H		Morocco	Prov. Marrakech, Agard	1500 - 1600	31.05	-8.83333	MARPOL-86	E 1037		IHAR Radzikow, Polen	42739	1986-01-01	99059	E 1037;42739
1061	HOR13417	Hordeum vulgare L. convar. vulgare var. hybernum Viborg	6	H		Morocco	Prov. Marrakech, Agard	1500 - 1600	31.05	-8.83333	MARPOL-86	E 1038		IHAR Radzikow, Polen	42740	1986-01-01	99060	E 1038;42740
1062	HOR13418	Hordeum vulgare L. convar. vulgare var. hybernum Viborg	6	H		Morocco	Prov. Agadir, Road to Agadir	100 - 200	30.4667	-9.36667	MARPOL-86	E 1040		IHAR Radzikow, Polen	42741	1986-01-01	99061	E 1040;42741
1063	HOR13419	Hordeum vulgare L. convar. vulgare var. hybernum Viborg	6	H		Morocco	Prov. Agadir, Road to Agadir	300 - 400	30.4667	-9.36667	MARPOL-86	E 1042		IHAR Radzikow, Polen	42742	1986-01-01	99062	E 1042;42742
1064	HOR13420	Hordeum vulgare L. convar. vulgare var. hybernum Viborg	6	H		Morocco	Prov. Agadir, Timesgadiouine	300 - 400	30.8833	-9.05	MARPOL-86	E 1043		IHAR Radzikow, Polen	42969	1986-01-01	99063	E 1043;42969
1065	HOR13421	Hordeum vulgare L. convar. vulgare var. hybernum Viborg	6	H		Morocco	Prov. Agadir, Quelle M'Halle,	200 - 300	30.8833	-9.05	MARPOL-86	E 1045		IHAR Radzikow, Polen	42744	1986-01-01	99064	E 1045;42744
1066	HOR13422	Hordeum vulgare L. convar. vulgare var. hybernum Viborg	6	H		Morocco	Prov. Agadir, Quelle M'Halle,	200 - 300	30.8833	-9.05	MARPOL-86	E 1047		IHAR Radzikow, Polen	42983	1986-01-01	99065	E 1047;42983
1067	HOR13423	Hordeum vulgare L. convar. vulgare var. hybernum Viborg	6	H		Morocco	Prov. Agadir, Taroudant	200 - 300	30.45	-8.91667	MARPOL-86	E 1050		IHAR Radzikow, Polen	42745	1986-01-01	99066	E 1050;42745
1068	HOR13424	Hordeum vulgare L. convar. vulgare var. hybernum Viborg	6	H		Morocco	Ouziona	1000	30.7333	-8.08333	MARPOL-86	E 1056		IHAR Radzikow, Polen	42747	1986-01-01	99067	E 1056;42747
1069	HOR13425	Hordeum vulgare L. convar. vulgare var. hybernum Viborg	6	H		Morocco	Prov. Agadir, Aoulouz	700 - 800	30.7	-8.16667	MARPOL-86	E 1059		IHAR Radzikow, Polen	42748	1986-01-01	99068	E 1059;42748
1070	HOR13426	Hordeum vulgare L. convar. vulgare var. hybernum Viborg	6	H		Morocco	Prov. Agadir, Ascaun	1600 - 1700	30.7167	-7.8	MARPOL-86	E 1061		IHAR Radzikow, Polen	42749	1986-01-01	99069	E 1061;42749
1071	HOR13427	Hordeum vulgare L. convar. vulgare var. hybernum Viborg	6	H		Morocco	Prov. Agadir, Agaouz	1300 - 1400	30.7	-8.85444	MARPOL-86	E 1066		IHAR Radzikow, Polen	42750	1986-01-01	99070	E 1066;42750
1072	HOR13428	Hordeum vulgare L. convar. vulgare var. hybernum Viborg	6	H		Morocco	Prov. Agadir, Agaouz	1300 - 1400	30.7	-8.85444	MARPOL-86	E 1067		IHAR Radzikow, Polen	42751	1986-01-01	99071	E 1067;42751
1073	HOR13429	Hordeum vulgare L. convar. vulgare var. hybernum Viborg	6	H		Morocco	Prov. Agadir, Agaouz	1300 - 1400	30.7	-8.85444	MARPOL-86	E 1068		IHAR Radzikow, Polen	42752	1986-01-01	99072	E 1068;42752
1074	HOR13430	Hordeum vulgare L. convar. vulgare var. hybernum Viborg	6	H		Morocco	Prov. Agadir, Agaouz	1300 - 1400	30.7	-8.85444	MARPOL-86	E 1077		IHAR Radzikow, Polen	42984	1986-01-01	99073	E 1077;42984
1075	HOR13431	Hordeum vulgare L. convar. vulgare var. hybernum Viborg	6	H		Morocco	Prov. Agadir, Agaouz	1300 - 1400	30.7	-8.85444	MARPOL-86	E 1079		IHAR Radzikow, Polen	42753	1986-01-01	99074	E 1079;42753
1076	HOR13432	Hordeum vulgare L. convar. vulgare var. hybernum Viborg	6	H		Morocco	Prov. Agadir, Agaouz	1300 - 1400	30.7	-8.85444	MARPOL-86	E 1084		IHAR Radzikow, Polen	42754	1986-01-01	99075	E 1084;42754
1077	HOR13433	Hordeum vulgare L. convar. vulgare var. hybernum Viborg	6	H		Morocco	Prov. Agadir, Agaouz	1300 - 1400	30.7	-8.85444	MARPOL-86	E 1086		IHAR Radzikow, Polen	42755	1986-01-01	99076	E 1086;42755
1078	HOR13434	Hordeum vulgare L. convar. vulgare var. hybernum Viborg	6	H		Morocco	Prov. Agadir, Agaouz	1300 - 1400	30.7	-8.85444	MARPOL-86	E 1090		IHAR Radzikow, Polen	42756	1986-01-01	99077	E 1090;42756
1079	HOR13435	Hordeum vulgare L. convar. vulgare var. hybernum Viborg	6	H		Morocco	Prov. Agadir, Agaouz	1300 - 1400	30.7	-8.85444	MARPOL-86	E 1091		IHAR Radzikow, Polen	42757	1986-01-01	99078	E 1091;42757
1080	HOR13436	Hordeum vulgare L. convar. vulgare var. hybernum Viborg	6	H		Morocco	Timicht	1300 - 1400	30.5167	-8.06667	MARPOL-86	E 1094		IHAR Radzikow, Polen	42758	1986-01-01	99118	E 1094;42758
1081	HOR13437	Hordeum vulgare L. convar. vulgare var. hybernum Viborg	6	H		Morocco	Timicht	1300 - 1400	30.5167	-8.06667	MARPOL-86	E 1095		IHAR Radzikow, Polen	42759	1986-01-01	99079	E 1095;42759
1082	HOR13438	Hordeum vulgare L. convar. vulgare var. hybernum Viborg	6	H		Morocco	Prov. Agadir, Ascaun	1600 - 1700	30.7167	-7.8	MARPOL-86	E 1096		IHAR Radzikow, Polen	42760	1986-01-01	99080	E 1096;42760
1083	HOR13439	Hordeum vulgare L. convar. vulgare var. hybernum Viborg	6	H		Morocco	Prov. De Ksar-es-souk, Midelt,Lat.: 3245N, Long.: 510W	1400 - 1500	32.75	-5.16667	MARPOL-86	E 1098		IHAR Radzikow, Polen	42761	1986-01-01	99081	E 1098;42761
1084	HOR13440	Hordeum vulgare L. convar. vulgare var. hybernum Viborg	6	H		Morocco	Prov. Fes, Lesaiss	500 - 600	33.9667	-4.93333	MARPOL-86	E 1103		IHAR Radzikow, Polen	42762	1986-01-01	99082	E 1103;42762
1085	HOR13441	Hordeum vulgare L. convar. vulgare var. hybernum Viborg	6	H		Morocco	Prov. Meknes, Meknes	500 - 600	33.5833	-5.4	MARPOL-86	E 1110		IHAR Radzikow, Polen	42763	1986-01-01	99083	E 1110;42763
1086	HOR13442	Hordeum vulgare L. convar. vulgare var. hybernum Viborg	6	H		Morocco	Prov. Meknes, Volubilis	300 - 400	34.0667	-5.6	MARPOL-86	E 1118		IHAR Radzikow, Polen	42764	1986-01-01	99084	E 1118;42764
1087	HOR13443	Hordeum vulgare L. convar. vulgare var. hybernum Viborg	6	H		Morocco	Prov. Rabat, Tiflet	200	33.9	-6.3	MARPOL-86	E 1122		IHAR Radzikow, Polen	42765	1986-01-01	99085	E 1122;42765
1088	HOR13444	Hordeum vulgare L. convar. vulgare var. hybernum Viborg	6	H		Morocco	Prov. Rabat, Ouazzane	300 - 400	34.8167	-5.55	MARPOL-86	E 1132		IHAR Radzikow, Polen	42766	1986-01-01	99086	E 1132;42766
1089	HOR13445	Hordeum vulgare L. convar. vulgare var. hybernum Viborg	6	H		Morocco	Prov. Rabat, Ouazzane	300 - 400	34.8167	-5.55	MARPOL-86	E 1132		IHAR Radzikow, Polen	42766	1986-01-01	99087	E 1132;42766
1090	HOR13446	Hordeum vulgare L. convar. vulgare var. hybernum Viborg	6	H		Morocco	Prov. Rabat, Ouazzane	400 - 500	34.7833	-5.6	MARPOL-86	E 1138		IHAR Radzikow, Polen	42767	1986-01-01	99088	E 1138;42767
1091	HOR13447	Hordeum vulgare L. convar. vulgare var. coerulescens Sér.	6	H		Morocco	Province Agadir, Aunid	1000	30.7333	-8.08333	MARPOL-86	E 1054		IHAR Radzikow, Polen	42746	1986-01-01	99117	E 1054;42746
1092	BCC1584	Hordeum vulgare L. convar. vulgare var. hybernum Viborg	6	H		Poland			51.9192	19.145						1976-01-01	638602				HOR 7522
1095	HOR8814	Hordeum vulgare L. convar. vulgare var. hybernum Viborg	6	H		Poland	Beskid Niski / Glebokie, SE von Rymanow		49.5764	21.8681	POL-78	59				1978-01-01	24511	59
1096	HOR8821	Hordeum vulgare L. convar. vulgare var. hybernum Viborg	6	H		Poland	Beskid Niski/Sadecki / Florynka E, SSE Grybow		49.6239	20.9478	POL-78	141				1978-01-01	24517	141
1097	HOR8823	Hordeum vulgare L. convar. vulgare var. hybernum Viborg	6	H		Poland	Beskid Niski/Sadecki / Florynka SSE Grybow		49.6239	20.9478	POL-78	146				1978-01-01	24519	146
1099	HOR8826	Hordeum vulgare L. convar. vulgare var. hybernum Viborg	6	H		Poland	Beskid Sadecki / Mochnaczka Wyzna N Krynica		49.4214	20.9592	POL-78	152				1978-01-01	24522	152
1100	HOR10249	Hordeum vulgare L. convar. vulgare var. rikotense Regel	6	H		Poland	Ostpolen, Klembow		52.4061	21.3317	POL-84	11 (17)	1984-08-07			1984-01-01	82643	11 (17)
1101	HOR10409	Hordeum vulgare L. convar. vulgare var. hybernum Viborg	6	H		Poland	Klembow		52.4061	21.3317	POL-84	11				1984-01-01	26117	11
1102	HOR10770	Hordeum vulgare L. convar. vulgare var. hybernum Viborg	6	H		Poland	Klembow		52.4061	21.3317	POL-84	11				1988-01-01	92413	11
1103	HOR3693	Hordeum vulgare L. convar. vulgare var. hybernum Viborg	6	H		Romania			45.9431	24.9667				Biolog. Bundesanst. Braunschweig	BBA 920		19687	BBA 920			Cenad Landw. Wechselgerste
1104	HOR3700	Hordeum vulgare L. convar. vulgare var. hybernum Viborg	6	H		Romania			45.9431	24.9667				Biolog. Bundesanst. Braunschweig	BBA 929		19694	BBA 929			Mediascher Land
1105	HOR3701	Hordeum vulgare L. convar. vulgare var. hybernum Viborg	6	H		Romania			45.9431	24.9667				Biolog. Bundesanst. Braunschweig	BBA 930		19695	BBA 930			Mediascher verb. Land
1106	BCC1484	Hordeum vulgare L. convar. vulgare var. hybernum Viborg	6	H		Russia			55.45	37.42						2004-01-01	638502				K 9511
1107	BCC1488	Hordeum vulgare L. convar. vulgare var. hybernum Viborg	6	H		Russia			55.45	37.42						2004-01-01	638506			check	K 4972
1108	BCC1491	Hordeum vulgare L. convar. vulgare var. hybernum Viborg	6	H		Russia			55.45	37.42						2004-01-01	638509			check	K 10693
1109	HOR7375	Hordeum vulgare L. convar. vulgare var. rikotense Regel	6	H		Slovakia	Oravská Lesná, Rand der Slowakischen Beskiden		49.3675	19.1858	CSK-74	222 b	1974-08-11			1974-01-01	23200	222 b
1110	HOR7436	Hordeum vulgare L. convar. vulgare var. hybernum Viborg	6	H		Slovakia	Klubina, Rand der SlowakischenBeskiden		49.3572	18.8928	CSK-74	226 b	1974-08-12			1974-01-01	23259	226 b
1111	HOR7437	Hordeum vulgare L. convar. vulgare var. rikotense Regel	6	H		Slovakia	Klubina, Rand der SlowakischenBeskiden		49.3572	18.8928	CSK-74	226 b	1974-08-12			1974-01-01	23260	226 b
1112	BCC1576	Hordeum vulgare L. convar. vulgare var. hybernum Viborg	6	H		Spain			40.4636	-3.74917						2004-01-01	638594				HOR 3935
1113	HOR2254	Hordeum vulgare L. convar. vulgare var. ibericum (Vavilov & Orlov) Mansf.	6	H		Spain			40.4636	-3.74917				Bot. Gart. Univ. Stuttgart-Hohenheim			18343
1114	HOR2967	Hordeum vulgare L. convar. vulgare var. hybernum Viborg	6	H		Spain			40.4636	-3.74917				Biolog. Bundesanst. Braunschweig	BBA 946		18990	BBA 946
1115	HOR3935	Hordeum vulgare L. convar. vulgare var. hybernum Viborg	6	H		Spain	Tenerife, Canar. Islands / Lanzarote: Arrecita [check: Arrieta / Arrecife?]		28.2914	-16.6289				MPI Zücht.-Forsch. Hamburg			19914
1116	HOR3936	Hordeum vulgare L. convar. vulgare var. hybernum Viborg	6	H		Spain	Tenerife, Canar. Islands / Masca		28.2914	-16.6289				MPI Zücht.-Forsch. Hamburg			19915
1117	HOR3937	Hordeum vulgare L. convar. vulgare var. hybernum Viborg	6	H		Spain	Tenerife, Canar. Islands / Valle Santa Inés, Fuerteventura		28.2914	-16.6289				MPI Zücht.-Forsch. Hamburg			19916
1118	HOR3938	Hordeum vulgare L. convar. vulgare var. hybernum Viborg	6	H		Spain	Tenerife, Canar. Islands / Guia de Isora, Tenerife		28.2914	-16.6289				MPI Zücht.-Forsch. Hamburg			19917
1119	HOR3939	Hordeum vulgare L. convar. vulgare var. hybernum Viborg	6	H		Spain	Tenerife, Canar. Islands / LosRodeos, Tenerife		28.2914	-16.6289				MPI Zücht.-Forsch. Hamburg			19918
1120	HOR4072	Hordeum vulgare L. convar. vulgare var. hybernum Viborg	6	H		Spain	Tenerife, Canar. Islands / Finca San José		28.2914	-16.6289				MPI Zücht.-Forsch. Hamburg			20045
1121	HOR8841	Hordeum vulgare L. convar. vulgare var. hybernum Viborg	6	H		Spain	Villanueve de los Castillejos		37.5003	-7.27222	ESP-78	308 e	1978-06-06			1978-01-01	24537	308 e
1122	HOR8842	Hordeum vulgare L. convar. vulgare var. hybernum Viborg	6	H		Spain	Valverde del Camino, Huelva		37.5733	-6.75333	ESP-78	309 d	1978-06-07			1978-01-01	24538	309 d
1123	HOR8843	Hordeum vulgare L. convar. vulgare var. hybernum Viborg	6	H		Spain	Fregenal de la Sierra		38.1536	-6.65111	ESP-78	313 a	1978-06-09			1978-01-01	77827	313 a
1124	HOR8844	Hordeum vulgare L. convar. vulgare var. parallelum Körn.	6	H		Spain	Fregenal de la Sierra		38.1536	-6.65111	ESP-78	313 b	1978-06-09			1978-01-01	24540	313 b
1125	HOR8845	Hordeum vulgare L. convar. vulgare var. hybernum Viborg	6	H		Spain	Fregenal de la Sierra		38.1536	-6.65111	ESP-78	316	1978-06-09			1978-01-01	77830	316
1126	HOR8846	Hordeum vulgare L. convar. vulgare var. hybernum Viborg	6	H		Spain	Straße Logrosan - Guadalupe, Cáceres		40.0167	-6.06667	ESP-78	333 c	1978-06-15			1978-01-01	24542	333 c
1127	HOR8847	Hordeum vulgare L. convar. vulgare var. hybernum Viborg	6	H		Spain	Finca Andás, Straße Logrosan - Guadalupe, Cáceres		40.0167	-6.06667	ESP-78	336 d	1978-06-15			1978-01-01	24543	336 d
1128	HOR8848	Hordeum vulgare L. convar. vulgare var. hybernum Viborg	6	H		Spain	südlich Guadalupe, Cáceres		40.0167	-6.06667	ESP-78	338 c	1978-06-16			1978-01-01	24544	338 c
1129	HOR8849	Hordeum vulgare L. convar. vulgare var. hybernum Viborg	6	H		Spain	Aceituna, Cáceres		40.1333	-6.32056	ESP-78	349 a	1978-06-22			1978-01-01	77863	349 a
1130	HOR8850	Hordeum vulgare L. convar. vulgare var. parallelum Körn.	6	H		Spain	Aceituna, Cáceres		40.1333	-6.32056	ESP-78	349 b	1978-06-22			1978-01-01	24546	349 b
1132	HOR8852	Hordeum vulgare L. convar. vulgare var. hybernum Viborg	6	H		Spain	Bejar, Salamanca		40.3833	-5.76583	ESP-78	355 a	1978-06-28			1978-01-01	77869	355 a
1134	HOR9791	Hordeum vulgare L. convar. vulgare var. hybernum Viborg	6	H		Spain	Spain, Catalonia		41.5911	1.52083			1927	VIR Leningrad	8864		25439	8864
1135	HOR9792	Hordeum vulgare L. convar. vulgare var. hybernum Viborg	6	H		Spain	Spain, Andalusia		37.5442	-4.7275			1927	VIR Leningrad	9155		25440	9155
1136	HOR11187	Hordeum vulgare L. convar. vulgare var. hybernum Viborg	6	H		Spain	San José de los Llanos		28.2931	-16.6289	ESPTENER-92	10	1992-08-20			1993-01-01	86222	10
1137	HOR13887	Hordeum vulgare L. convar. vulgare var. hybernum Viborg	6	H		Spain			40.4736	-3.74917				BAZ, Braunschweig Genetic Resources Centre, Braunschweig	36445	2003-01-21	260361	36445			ZARAGOZA
1138	HOR13926	Hordeum vulgare L. convar. vulgare var. hybernum Viborg	6	H		Spain			40.4836	-3.74917				BAZ, Braunschweig Genetic Resources Centre, Braunschweig	36430	2003-01-21	228420	36430			BAEZA
1139	HOR13931	Hordeum vulgare L. convar. vulgare var. hybernum Viborg	6	H		Spain			40.4836	-3.74917				BAZ, Braunschweig Genetic Resources Centre, Braunschweig	36432	2003-01-21	233291	36432			BAEZA
1140	HOR13932	Hordeum vulgare L. convar. vulgare var. hybernum Viborg	6	H		Spain			40.4036	-3.74917				BAZ, Braunschweig Genetic Resources Centre, Braunschweig	36448	2003-01-21	248972	36448			LOS RODEOS
1141	HOR13946	Hordeum vulgare L. convar. vulgare var. hybernum Viborg	6	H		Spain			40.4236	-3.74917				BAZ, Braunschweig Genetic Resources Centre, Braunschweig	36449	2003-01-21	228427	36449			SANTIAGO DE LAGUNERA
1142	HOR13949	Hordeum vulgare L. convar. vulgare var. hybernum Viborg	6	H		Spain			40.4436	-3.74917				BAZ, Braunschweig Genetic Resources Centre, Braunschweig	36441	2003-01-21	260354	36441			RONDA
1143	HOR14382	Hordeum vulgare L. convar. vulgare var. hybernum Viborg	6	H		Spain			40.4636	-3.74917				BAZ, Braunschweig Genetic Resources Centre, Braunschweig	10749	2003-02-12	251673	10749			TORREMOLINOS
1144	HOR13888	Hordeum vulgare L.	6	H		Spain			40.4936	-3.74917				BAZ, Braunschweig Genetic Resources Centre, Braunschweig	36446	2003-01-21	260362	36446			FINCA SAN JOSE
1145	HOR13928	Hordeum vulgare L.	6	H		Spain			40.4136	-3.74917				BAZ, Braunschweig Genetic Resources Centre, Braunschweig	36450	2003-01-21	260363	36450			VALLE DE SANTA INES
1146	HOR13942	Hordeum vulgare L.	6	H		Spain			40.4536	-3.74917				BAZ, Braunschweig Genetic Resources Centre, Braunschweig	36431	2003-01-21	239282	36431			BAEZA
1147	HOR216	Hordeum vulgare L. convar. vulgare var. hybernum Viborg	6	H		Sweden	Darlekarlien		60.8803	14.7497				Inst. Pfl.-Bau u. -Zücht. Halle	S 1		16472	S 1
1148	HOR2349	Hordeum vulgare L. convar. vulgare var. parallelum Körn.	6	H		Switzerland			46.8333	8.33333				Sort. E. Schiemann, Berlin-Dahlem			18414
1149	HOR12828	Hordeum vulgare L. convar. vulgare var. hybernum Viborg	6	H		Syria	Nord-Syrien, in der Nähe von Dadat am Euphrat		31.005	47.4419				IPK Gatersleben, Genbank, Prof. K. Hammer		1997-01-01	93771
1150	HOR10985	Hordeum vulgare L. convar. vulgare var. hybernum Viborg	6	H		Tunisia	Oasis, Süd-Tunesien		33.9167	8.13333				Univ. Bozeman, Montana, USA	Tu 17	1990-01-01	70328	Tu 17
1151	HOR11176	Hordeum vulgare L. convar. vulgare var. hybernum Viborg	6	H		Tunisia	Sened, Jebel Idarine, ca. 45 km östlich von Gafsa, Mittel-Tunesien		34.4667	9.26667	TUN-92	66 B	1992-03-19			1993-01-01	86333	66 B
1152	HOR11177	Hordeum vulgare L. convar. vulgare var. hybernum Viborg	6	H		Tunisia	Ksar el Hallouf, Dahar-Bergland ca. 30 km westlich von Medenine, Süd-Tunesien		35.4667	9.75	TUN-92	68 A	1992-03-22			1993-01-01	86337	68 A
1153	HOR416	Hordeum vulgare L. convar. vulgare var. hybernum Viborg	6	H		Turkey	Karasu		40.8958	40.5633	TURMUEL-28-30	A 40		Inst. Pfl.-Bau u. -Zücht. Halle		1928-01-01	16645	A 40
1154	HOR418	Hordeum vulgare L. convar. vulgare var. hybernum Viborg	6	H		Turkey	Haydar Pasa		40.9739	29.0492	TURMUEL-28-30	A 43		Inst. Pfl.-Bau u. -Zücht. Halle		1928-01-01	16647	A 43
1155	HOR420	Hordeum vulgare L. convar. vulgare var. hybernum Viborg	6	H		Turkey	Mentes Köy		40.9572	39.0386	TURMUEL-28-30	A 49		Inst. Pfl.-Bau u. -Zücht. Halle		1928-01-01	16649	A 49
1156	HOR424	Hordeum vulgare L. convar. vulgare var. hybernum Viborg	6	H		Turkey	Kara Kamig		41.3694	32.0886	TURMUEL-28-30	A 62		Inst. Pfl.-Bau u. -Zücht. Halle		1928-01-01	16653	A 62
1157	HOR426	Hordeum vulgare L. convar. vulgare var. hybernum Viborg	6	H		Turkey	Arifiye		40.7153	30.3622	TURMUEL-28-30	A 66		Inst. Pfl.-Bau u. -Zücht. Halle		1928-01-01	16655	A 66
1158	HOR427	Hordeum vulgare L. convar. vulgare var. hybernum Viborg	6	H		Turkey	Kara Agac Sagir		41.3694	32.0886	TURMUEL-28-30	A 67		Inst. Pfl.-Bau u. -Zücht. Halle		1928-01-01	16656	A 67
1159	HOR433	Hordeum vulgare L. convar. vulgare var. hybernum Viborg	6	H		Turkey	Kaza - Osaba		40.2333	32.6833	TURMUEL-28-30	A 96		Inst. Pfl.-Bau u. -Zücht. Halle		1928-01-01	16661	A 96
1160	HOR435	Hordeum vulgare L. convar. vulgare var. hybernum Viborg	6	H		Turkey	Safra		41.25	32.6833	TURMUEL-28-30	A 99		Inst. Pfl.-Bau u. -Zücht. Halle		1928-01-01	16663	A 99
1161	HOR436	Hordeum vulgare L. convar. vulgare var. hybernum Viborg	6	H		Turkey	Kayasi, Anatolieni		36.8667	30.7167	TURMUEL-28-30	A 106		Inst. Pfl.-Bau u. -Zücht. Halle		1928-01-01	16664	A 106
1162	HOR449	Hordeum vulgare L. convar. vulgare var. hybernum Viborg	6	H		Turkey	Hadim Köy Haci Masei		41.0006	28.9186	TURMUEL-28-30	A 141		Inst. Pfl.-Bau u. -Zücht. Halle		1928-01-01	16677	A 141
1163	HOR451	Hordeum vulgare L. convar. vulgare var. hybernum Viborg	6	H		Turkey	Huseyin seyh		41.3694	32.0886	TURMUEL-28-30	A 144		Inst. Pfl.-Bau u. -Zücht. Halle		1928-01-01	16679	A 144
1164	HOR452	Hordeum vulgare L. convar. vulgare var. hybernum Viborg	6	H		Turkey	Hicriye Kariyesi		40.8269	30.8083	TURMUEL-28-30	A 145		Inst. Pfl.-Bau u. -Zücht. Halle		1928-01-01	16680	A 145
1165	HOR454	Hordeum vulgare L. convar. vulgare var. hybernum Viborg	6	H		Turkey	Hamidiye Sani		40.65	27.9167	TURMUEL-28-30	A 152		Inst. Pfl.-Bau u. -Zücht. Halle		1928-01-01	16682	A 152
1166	HOR457	Hordeum vulgare L. convar. vulgare var. hybernum Viborg	6	H		Turkey	Ali Bey Köyi		40.65	33.9167	TURMUEL-28-30	A 157		Inst. Pfl.-Bau u. -Zücht. Halle		1928-01-01	16685	A 157
1167	HOR460	Hordeum vulgare L. convar. vulgare var. hybernum Viborg	6	H		Turkey	Kemer Burgay Köy		41.1619	28.9239	TURMUEL-28-30	A 159		Inst. Pfl.-Bau u. -Zücht. Halle		1928-01-01	16688	A 159
1168	HOR461	Hordeum vulgare L. convar. vulgare var. hybernum Viborg	6	H		Turkey	Agacli Köy		41.2664	28.8764	TURMUEL-28-30	A 160		Inst. Pfl.-Bau u. -Zücht. Halle		1928-01-01	16689	A 160
1169	HOR467	Hordeum vulgare L. convar. vulgare var. hybernum Viborg	6	H		Turkey	Hayine Daiciflik		37.5594	28.9636	TURMUEL-28-30	A 166		Inst. Pfl.-Bau u. -Zücht. Halle		1928-01-01	16694	A 166
1170	HOR476	Hordeum vulgare L. convar. vulgare var. hybernum Viborg	6	H		Turkey	Adliye		41.7478	32.3858	TURMUEL-28-30	A 190		Inst. Pfl.-Bau u. -Zücht. Halle		1928-01-01	16703	A 190
1171	HOR477	Hordeum vulgare L. convar. vulgare var. hybernum Viborg	6	H		Turkey	Kara Kabeik		38.45	39.4333	TURMUEL-28-30	A 219		Inst. Pfl.-Bau u. -Zücht. Halle		1928-01-01	16704	A 219
1172	HOR503	Hordeum vulgare L. convar. vulgare var. hybernum Viborg	6	H		Turkey	Kizilize Terze Karyesi		38.7333	35.4833	TURMUEL-28-30	A 288		Inst. Pfl.-Bau u. -Zücht. Halle		1928-01-01	16730	A 288		BEMK: bei Neuanbau auf Ährendichte achten
1173	HOR518	Hordeum vulgare L. convar. vulgare var. hybernum Viborg	6	H		Turkey	Merkez Velimse		36.45	37.5167	TURMUEL-28-30	A 342		Inst. Pfl.-Bau u. -Zücht. Halle		1928-01-01	16745	A 342
1174	HOR519	Hordeum vulgare L. convar. vulgare var. hybernum Viborg	6	H		Turkey	Kara Mehmed		41.6667	26.5667	TURMUEL-28-30	A 343		Inst. Pfl.-Bau u. -Zücht. Halle		1928-01-01	16746	A 343
1175	HOR539	Hordeum vulgare L. convar. vulgare var. hybernum Viborg	6	H		Turkey	Hosa Aharla Kara Kascin Ogul P		41.6667	26.5667	TURMUEL-28-30	A 425		Inst. Pfl.-Bau u. -Zücht. Halle		1928-01-01	16765	A 425
1176	HOR540	Hordeum vulgare L. convar. vulgare var. hybernum Viborg	6	H		Turkey	Saridanis Mend. Suleiman Danis		41.6667	26.5667	TURMUEL-28-30	A 426		Inst. Pfl.-Bau u. -Zücht. Halle		1928-01-01	16766	A 426
1177	HOR544	Hordeum vulgare L. convar. vulgare var. hybernum Viborg	6	H		Turkey	Edirne		41.6667	26.5667	TURMUEL-28-30	A 432		Inst. Pfl.-Bau u. -Zücht. Halle		1928-01-01	16770	A 432
1178	HOR551	Hordeum vulgare L. convar. vulgare var. hybernum Viborg	6	H		Turkey	Kaza - Kus, Adasi near Smyrna		38.4481	27.15	TURMUEL-28-30	A 450		Inst. Pfl.-Bau u. -Zücht. Halle		1928-01-01	16777	A 450
1179	HOR568	Hordeum vulgare L. convar. vulgare var. hybernum Viborg	6	H		Turkey	H. Kaza to Vilayet Samsum		41.2928	36.3311	TURMUEL-28-30	A 506		Inst. Pfl.-Bau u. -Zücht. Halle		1928-01-01	16794	A 506
1180	HOR571	Hordeum vulgare L. convar. vulgare var. hybernum Viborg	6	H		Turkey	Kaza Andirin		40.2333	32.6833	TURMUEL-28-30	A 519		Inst. Pfl.-Bau u. -Zücht. Halle		1928-01-01	16797	A 519
1181	HOR578	Hordeum vulgare L. convar. vulgare var. hybernum Viborg	6	H		Turkey	Kara Mursel, surroundings		40.6892	29.615	TURMUEL-28-30	A 543		Inst. Pfl.-Bau u. -Zücht. Halle		1928-01-01	16804	A 543
1182	HOR591	Hordeum vulgare L. convar. vulgare var. hybernum Viborg	6	H		Turkey	Balikesir		39.6369	27.8825	TURMUEL-28-30	A 570		Inst. Pfl.-Bau u. -Zücht. Halle		1928-01-01	16817	A 570
1183	HOR625	Hordeum vulgare L. convar. vulgare var. hybernum Viborg	6	H		Turkey	Kirkagac Kaza (Nr. 28)		39.115	27.675	TURMUEL-28-30	A 739		Inst. Pfl.-Bau u. -Zücht. Halle		1928-01-01	16851	A 739
1184	HOR635	Hordeum vulgare L. convar. vulgare var. hybernum Viborg	6	H		Turkey	Merkez		36.45	37.5167	TURMUEL-28-30	A 775		Inst. Pfl.-Bau u. -Zücht. Halle		1928-01-01	16861	A 775
1185	HOR884	Hordeum vulgare L. convar. vulgare var. hybernum Viborg	6	H		Turkey	Elislei		39.9167	32.25	TURMUEL-28-30	A 172		Inst. Pfl.-Bau u. -Zücht. Halle		1928-01-01	17102	A 172
1186	HOR887	Hordeum vulgare L. convar. vulgare var. hybernum Viborg	6	H		Turkey	Haci Bectas		37.7403	30.2822	TURMUEL-28-30	A 239		Inst. Pfl.-Bau u. -Zücht. Halle		1928-01-01	17105	A 239
1187	HOR889	Hordeum vulgare L. convar. vulgare var. hybernum Viborg	6	H		Turkey	Ceftikci		37.8833	30.8	TURMUEL-28-30	A 279		Inst. Pfl.-Bau u. -Zücht. Halle		1928-01-01	17107	A 279
1188	HOR890	Hordeum vulgare L. convar. vulgare var. hybernum Viborg	6	H		Turkey	Eskidir Karyesi		40.8333	37.8333	TURMUEL-28-30	A 296		Inst. Pfl.-Bau u. -Zücht. Halle		1928-01-01	17108	A 296
1189	HOR891	Hordeum vulgare L. convar. vulgare var. hybernum Viborg	6	H		Turkey	Giran Kar.		37.9944	42.5833	TURMUEL-28-30	A 300		Inst. Pfl.-Bau u. -Zücht. Halle		1928-01-01	17109	A 300
1190	HOR899	Hordeum vulgare L. convar. vulgare var. hybernum Viborg	6	H		Turkey	Burak Karaca		36.9306	28.1897	TURMUEL-28-30	A 479		Inst. Pfl.-Bau u. -Zücht. Halle		1928-01-01	17113	A 479
1191	HOR907	Hordeum vulgare L. convar. vulgare var. hybernum Viborg	6	H		Turkey	Samsum Vilayet / H. Kaza		41.2928	36.3311	TURMUEL-28-30	A 512		Inst. Pfl.-Bau u. -Zücht. Halle		1928-01-01	17121	A 512
1192	HOR1177	Hordeum vulgare L. convar. vulgare var. hybernum Viborg	6	H		Turkey	Gebeciler		38.7733	30.7583	TURMUEL-28-30	A 25		Inst. Pfl.-Bau u. -Zücht. Halle		1928-01-01	17375	A 25
1193	HOR1182	Hordeum vulgare L. convar. vulgare var. hybernum Viborg	6	H		Turkey	Anbarseki		38.6	26.5167	TURMUEL-28-30	A 224		Inst. Pfl.-Bau u. -Zücht. Halle		1928-01-01	17379	A 224
1194	HOR1184	Hordeum vulgare L. convar. vulgare var. hybernum Viborg	6	H		Turkey	Arnavut Ogen		41.0789	29.05	TURMUEL-28-30	A 241		Inst. Pfl.-Bau u. -Zücht. Halle		1928-01-01	17381	A 241
1195	HOR1187	Hordeum vulgare L. convar. vulgare var. hybernum Viborg	6	H		Turkey	Canak		39.9672	27.7822	TURMUEL-28-30	A 277		Inst. Pfl.-Bau u. -Zücht. Halle		1928-01-01	17384	A 277
1196	HOR1192	Hordeum vulgare L. convar. vulgare var. hybernum Viborg	6	H		Turkey	Araplar Kar.		38.2928	29.0061	TURMUEL-28-30	A 367		Inst. Pfl.-Bau u. -Zücht. Halle		1928-01-01	17388	A 367
1197	HOR1250	Hordeum vulgare L. convar. vulgare var. hybernum Viborg	6	H		Turkey	Kara Tas Nahiyesi Kadi Köy		40.6328	26.9044	TURMUEL-28-30	A 365		Inst. Pfl.-Bau u. -Zücht. Halle		1928-01-01	17444	A 365
1198	HOR1466	Hordeum vulgare L. convar. vulgare var. densum Sér.	6	H		Turkey	Umur Bey		38.4433	27.15	TURMUEL-28-30	A 90		Inst. Pfl.-Bau u. -Zücht. Halle		1928-01-01	17622	A 90
1199	HOR1891	Hordeum vulgare L. convar. vulgare var. hybernum Viborg	6	H		Turkey	Kaza near Smyrna		38.4481	27.15	TURMUEL-28-30	A 712		Inst. Pfl.-Bau u. -Zücht. Halle		1928-01-01	18025	A 712
1200	HOR2405	Hordeum vulgare L. convar. vulgare var. parallelum Körn.	6	H		Turkey	Mughla Vilayet		37.2147	28.3878	TURMUEL-28-30	A 733				1928-01-01	18467	A 733
1201	HOR4727	Hordeum vulgare L. convar. vulgare var. densum Sér.	6	H		Turkey	Turkey, Tokat		40.3167	36.55			1927	VIR Leningrad	8985		20660	8985
1202	HOR9536	Hordeum vulgare L. convar. vulgare var. coerulescens Sér.	6	H		Turkey	Turkey, Zonguldak, between Caycuma and Bartin	84	41.5667	32.1667			1948-07-21	Weltsort. Beltsville, Maryland, USA	CI 8868		25192	CI 8868
1203	HOR194	Hordeum vulgare L. convar. vulgare var. hybernum Viborg	6	H		Ukraine	Crimea		44.9672	34.1472				Inst. Pfl.-Bau u. -Zücht. Halle	Rs 1		16450	Rs 1
1204	HOR4477	Hordeum vulgare L. convar. vulgare var. hybernum Viborg	6	H		Ukraine	Ukraine, CHERNIVTSI		48.285	25.935			1959	VIR Leningrad	18787		20441	18787
1205	HOR7396	Hordeum vulgare L. convar. vulgare var. parallelum Körn.	6	H		Ukraine	Ukraine, Dnepropetrovsk		48.4644	35.0406			1922	VIR Leningrad	5476		23221	5476
1206	HOR742	Hordeum vulgare L. convar. vulgare var. hybernum Viborg	6	H		Yugoslavia	Petrovatz		43.8667	18.4167	*BALK-41	1662		KWI Berlin-Dahlem		1941-01-01	16967	1662
1207	HOR751	Hordeum vulgare L. convar. vulgare var. hybernum Viborg	6	H		Yugoslavia	Prizren		42.1922	20.7794	*BALK-41	2593		KWI Berlin-Dahlem		1941-01-01	16976	2593
1208	HOR1282	Hordeum vulgare L. convar. vulgare var. hybernum Viborg	6	H		Yugoslavia	Prestina		42.2122	20.7167	*BALK-41	2613		Inst. Pfl.-Bau u. -Zücht. Halle	265	1941-01-01	17475	2613;265
1209	BCC1354	Hordeum vulgare L. convar. vulgare var. hybernum Viborg	6	H		Yugoslavia			43.8667	18.4167						1941-01-01	638372				HOR 758
1210	HOR10048	Hordeum vulgare L. convar. vulgare var. hybernum Viborg	6	H		Yugoslavia	Marina NW Seget		43.52	16.2406	YUGHAN-83	28				1983-01-01	25691	28
1211	HOR5720	Hordeum vulgare L.	6	H	deficiens	Ethiopia	Ethiopia, Shewa		9	39			received: 05-Oct-1956.	Weltsort. Beltsville, Maryland, USA	CI 10477		21630	CI 10477	PI 195589
1212	HOR5895	Hordeum vulgare L. convar. deficiens (Steud.) Mansf. var. zeocrithideficiens (Vavilov) Mansf.	2	H	deficiens	Ethiopia	Ethiopia,Sidamo, Irba Moda	2447	6.2	38.7			received: 30-Mar-1964	Weltsort. Beltsville, Maryland, USA	CI 12158		21805	CI 12158			H-2165
1213	HOR5897	Hordeum vulgare L. convar. deficiens (Steud.) Mansf. var. copticum (Vavilov) Mansf.	2	H	deficiens	Ethiopia	Ethiopia,Sidamo, Agheresalam	1828	5.63333	38.2333			received: 30-Mar-1964	Weltsort. Beltsville, Maryland, USA	CI 12159		21807	CI 12159	PI 234844		H-2166
1214	HOR6460	Hordeum vulgare L. convar. deficiens (Steud.) Mansf. var. africanum (Vavilov) Mansf.	2	H	deficiens	Ethiopia	Ethiopia. Kefa, Sorbu, Jimma, Market	1800	7.55	36.6167			1964	Weltsort. Beltsville, Maryland, USA	CI 12958		22370	CI 12958	PI 194959
1215	HOR6524	Hordeum vulgare L. convar. deficiens (Steud.) Mansf. var. seringei Körn.	2	H	deficiens	Ethiopia	Ethiopia. Shewa, 50 Km North of Addis Ababa	2750	9.4	38.8167			1963	Weltsort. Beltsville, Maryland, USA	CI 13014		22433	CI 13014
1216	HOR6902	Hordeum vulgare L. convar. deficiens (Steud.) Mansf. var. tridax Körn.	2	H	deficiens	Ethiopia	Ethiopia		9	40.3333			1927	VIR Leningrad	9226		22809	9226
1217	HOR7885	Hordeum vulgare L. convar. deficiens (Steud.) Mansf. var. pseudoabyssinicum (Körn.) Mansf.	2	H	deficiens	Ethiopia	Adowa, E	2403	14.2333	39.0167			1970	Weltsort. Beltsville, Maryland, USA	PI 382260		23625	PI 382260
1218	HOR7891	Hordeum vulgare L. convar. deficiens (Steud.) Mansf. var. abyssinicum (Sér.) Körn.	2	H	deficiens	Ethiopia	Adigrat, S	2434	13.9833	39.5833			1970	Weltsort. Beltsville, Maryland, USA	PI 382294		23630	PI 382294
1219	HOR10334	Hordeum vulgare L. convar. deficiens (Steud.) Mansf. var. steudelii Körn.	2	H	deficiens	Ethiopia	Region: Shewa, Wereda: Chelia,Ort: Refisa Alenga, 5 km von Abzweig Gedo-Fincha auf Weg nach Fincha	5780	9.1	37.3167	ETH-84	208 905	1984-01-20			1984-01-01	77934	208 905	PI 260263
1220	HOR10800	Hordeum vulgare L. convar. deficiens (Steud.) Mansf. var. deficiens (Steud.) Körn.	2	H	deficiens	Ethiopia	Sidamo, Chelelektu wereda / Kuruma, 65 km von Dila auf Weg nach Agere Maryam	2600	6	38.25	ETH-84	PGRC/E 208851				1988-01-01	92403	PGRC/E 208851	GAW 66-1
1221	HOR359	Hordeum vulgare L. convar. deficiens (Steud.) Mansf. var. triceros Körn.	2	H	deficiens	Germany			51.1956	10.4614				Inst. Getreideforsch. Hadmersleben			16595
1222	HOR1612	Hordeum vulgare L. convar. deficiens (Steud.) Mansf. var. steudelii Körn.	2	H	deficiens	Germany			51.1756	10.4914				MPI Zücht.-Forsch. Voldagsen	H 151		17757	H 151
1224	HOR6039	Hordeum vulgare L. convar. labile (Schiem.) Mansf. var. nigripallidum-steudelii	2	H	labile	Ethiopia	Ethiopia. Shewa, southeast of Addis Ababa	1800	8.8	38.9			1963	Weltsort. Beltsville, Maryland, USA	CI 12548		21949	CI 12548
1225	HOR6514	Hordeum vulgare L. convar. labile (Schiem.) Mansf. var. steudelii-nigrum	2	H	labile	Ethiopia	Ethiopia. Shewa, Southeast of Addis Ababa	2000	8.65	39.0667			1963	Weltsort. Beltsville, Maryland, USA	CI 13010		22423	CI 13010	PI 298691
1226	HOR10336	Hordeum vulgare L. convar. labile (Schiem.) Mansf. var. coerulescens-deficiens	2	H	labile	Ethiopia	Region: Shewa, Wereda: Chelia,Ort: Refisa Alenga, 8 km von Abzweig Gedo-Fincha auf Weg nach Fincha	2860	9.01667	37.3167	ETH-84	208 907	1984-01-20			1984-01-01	77936	208 907	PI 298816
1227	HOR10421	Hordeum vulgare L. convar. labile (Schiem.) Mansf. var. deficiens-hybernum	2	H	labile	Ethiopia	Shewa, Gumer woreda / Chungo,95 km von Abzweig Welkite-Hosaina auf Weg nach Hosaina		8.65	39.0667	ETH-84	208 835				1984-01-01	26128	208 835
1228	HOR10455	Hordeum vulgare L. convar. labile (Schiem.) Mansf. var. subviolaceum-deficiens	2	H	labile	Ethiopia	Shewa, Chelia wereda / Mida Hatie, 21 km von Abzweig Gedo-Fincha auf Weg nach Fincha		9.01667	37.3167	ETH-84	208 910				1984-01-01	26161	208 910
1229	HOR10515	Hordeum vulgare L. convar. labile (Schiem.) Mansf. var. hybernum-deficiens	2	H	labile	Ethiopia	Region Shewa, Wereda: Chelia;Refisa Alenga, 5 km von Abzweig Gedo-Fincha auf Weg nach Fincha	2780	9.01667	37.3167	ETH-84	208 905				1984-01-01	26220	208 905
1230	HOR10759	Hordeum vulgare L. convar. labile (Schiem.) Mansf. var. nigrum-steudelii	2	H	labile	Ethiopia	Arsi, Kofele wereda / Gormama,8 km von Kofele auf Weg nach Shashemene	2550	6.16667	36.6167	ETH-84	PGRC/E 208818				1988-01-01	92420	PGRC/E 208818
1231	HOR1564	Hordeum vulgare L. convar. intermedium (Körn.) Mansf.	2	n	intermedium	Afghanistan	Hindukusch / Hochterrassen desMittleren Chitral		35.8833	71.18	*HIND-35/36	171		Inst. Pfl.-Bau u. -Zücht. Halle	HES 171	1935-01-01	17714	171;HES 171
1232	HOR5490	Hordeum vulgare L. convar. intermedium (Körn.) Mansf. var. mortoni (Körn.) Mansf.	2	H	intermedium	Ethiopia	Ethiopia, Shewa, southwest Adis ababa	1748	8.35	37.8167			20-Nov-1950	Weltsort. Beltsville, Maryland, USA	CI 9656		21400	CI 9656	PI 298305
1233	HOR5912	Hordeum vulgare L. convar. intermedium (Körn.) Mansf. var. mortoni (Körn.) Mansf.	2	H	intermedium	Ethiopia	Ethiopia Gemu Gefa,Bulchi Gofa	1676	6.16667	36.6167			30-Mar-1964	Weltsort. Beltsville, Maryland, USA	CI 12174		21822	CI 12174	PI 298304		H-2182
1234	HOR10273	Hordeum vulgare L. convar. intermedium (Körn.) Mansf. var. atterbergii Körn.	2	H	intermedium	Ethiopia	Markt von Nazareth, 100 km S Addis Abeba		9.01667	38.7333	ETHMEBUS-83	15				1983-01-01	26111	15	PI 295578
1235	HOR10274	Hordeum vulgare L. convar. intermedium (Körn.) Mansf. var. atterbergii Körn.	2	H	intermedium	Ethiopia	Markt von Nazareth, 100 km S Addis Abeba		9.01667	38.7333	ETHMEBUS-83	15				1983-01-01	26112	15	PI 295580
1236	HOR10958	Hordeum vulgare L.	2	H		Algeria	Algeria		28	3			02-Oct-1962	USDA, Nat. Sma. Grains Coll., Aberdeen, Idaho, USA	CI 11958	1990-01-01	68148	CI 11958
1237	HOR10952	Hordeum vulgare L.	2	H		Austria	P. Pefsl, vlg. Willingbauer, Gasen, Sonnenleitberg, Steiermark	1000	47.3939	15.5833				E.M. Damisch, Inst. Subsistenzforsch. Salzburg, Österreich	14007	1990-01-01	68285	14007
1238	HOR10953	Hordeum vulgare L.	2	H		Austria	J. Altenmarktner, Rietschach,Dellach, Drautal, Kärnten	700	46.7547	13.0844				E.M. Damisch, Inst. Subsistenzforsch. Salzburg, Österreich		1990-01-01	68286
1239	HOR10954	Hordeum vulgare L.	2	H		Austria	J. Altenmarktner, Rietschach,Dellach, Drautal, Kärnten	700	46.7547	13.0844				E.M. Damisch, Inst. Subsistenzforsch. Salzburg, Österreich		1990-01-01	68287
1240	HOR10879	Hordeum vulgare L.	2	H		Georgia	Manglisi, Rayon Tetri-Ckaro (Unter-Kartli), auf der Süd-Abdachung der Nordkette des Trialeti-Gebirges	1250 - 1300	41.7167	44.4	SUNGEORG-89	2658 a	1989-09-18			1989-01-01	85838	2658 a
1241	HOR10886	Hordeum vulgare L.	2	H		Georgia	Sakavre sso Gori, Rayon Gori (Inner-Kartli), Plateau der Nordkette des Trialeti-Gebirges, ossetische Siedlung	1150	41.9667	44.1167	SUNGEORG-89	2701	1989-09-21			1989-01-01	85893	2701
1242	HOR10889	Hordeum vulgare L.	2	H		Georgia	Vale sw Achalciche, Rayon Achalciche (Meßcheti), südgeorgisches Bergland nahe der türkischen Grenze	1150	42.6333	42.9833	SUNGEORG-89	2762	1989-09-26			1989-01-01	85960	2762			Achaltesli
1243	HOR10892	Hordeum vulgare L.	2	H		Georgia	Cero, Rayon Achmeta, historische Provinz Tushetien		42.0333	45.2	SUNGEORG-89/1	2803				1989-01-01	86009	2803
1244	HOR10893	Hordeum vulgare L.	2	H		Georgia	Boslebi, Rayon Achmeta, historische Provinz Tushetien (leg. N. Taralasvili)	1800	41.35	44.3	SUNGEORG-89/1	2804				1989-01-01	86010	2804
1245	HOR10894	Hordeum vulgare L.	6	H		Georgia	Kvelerta, Rayon Achmeta, historische Provinz Tushetien (leg. N. Taralasvili)	2000	42.0333	45.2	SUNGEORG-89/1	2805				1989-01-01	86011	2805
1246	HOR10895	Hordeum vulgare L.	6	H		Georgia	Ceso, Rayon Achmeta, historische Provinz Tushetien (leg. N. Taralasvili)	1850	42.0333	45.2	SUNGEORG-89/1	2806				1989-01-01	86012	2806
1247	HOR10896	Hordeum vulgare L.	2	H		Georgia	Omalo, Rayon Achmeta, Zentrumder historischen Provinz Tushetien (leg. N. Taralasvili)	1890	45.3781	45.6292	SUNGEORG-89/1	2807				1989-01-01	86013	2807
1248	HOR10898	Hordeum vulgare L.	2	H		Georgia	Omalo, Rayon Achmeta, Zentrumder historischen Provinz Tushetien (leg. N. Taralasvili)	1890	45.3781	45.6292	SUNGEORG-89/1	2809				1989-01-01	86015	2809
1249	HOR10899	Hordeum vulgare L.	2	H		Georgia	Omalo, Rayon Achmeta, Zentrumder historischen Provinz Tushetien (leg. N. Taralasvili)	1890	45.3781	45.6292	SUNGEORG-89/1	2810				1989-01-01	86016	2810
1250	HOR10974	Hordeum vulgare L.	2	H		Georgia	Vaciani, Rayon Achalkalaki, SWdes Rayonzentrums, historische Provinz Dzavacheti	1850	41.6833	45.0333	SUNGEORG-90	2951	1990-07-03			1990-01-01	86175	2951			Achaltesli
1251	HOR10957	Hordeum vulgare L.	2	H		Norway			62.4719	8.46889			received: 02-Oct-1962	USDA, Nat. Sma. Grains Coll., Aberdeen, Idaho, USA	CI 11957	1990-01-01	68147	CI 11957
1252	HOR10901	Hordeum vulgare L.	2	H		Russia	Incochi, Daghestan, nahe der Grenze zu Tushetien (Georgien), (leg. N. Taralasvili)	1950	42.35	45.55	SUNGEORG-89/1	2812				1989-01-01	86018	2812
1253	HOR10902	Hordeum vulgare L.	2	H		Russia	Incochi, Daghestan, nahe der Grenze zu Tushetien (Georgien), (leg. N. Taralasvili)	1950	42.35	45.55	SUNGEORG-89/1	2813				1989-01-01	86019	2813
1254	HOR10903	Hordeum vulgare L.	2	H		Russia	Chuseti, Daghestan, nahe der Grenze zu Tushetien (Georgien), (leg. N. Taralasvili)	1900	42.35	45.55	SUNGEORG-89/1	2814				1989-01-01	86020	2814
1255	HOR8487	Hordeum vulgare L.	2	H		Slovakia	Male Tatry / Stefanova		48.6783	17.2003	CSKZACH-77	0				1977-01-01	24190	0
1256	BCC1586	Hordeum vulgare L.	6	H		Spain			40.4636	-3.74917						1978-01-01	638604
1257	HOR1431	Hordeum vulgare L. convar. distichon (L.) Alef. var. nudum (L.) Alef.	2	n		Afghanistan	Hindukusch		35	71.1504	*HIND-35/36	34		Inst. Pfl.-Bau u. -Zücht. Halle	HES 34	1935-01-01	17591	34;HES 34
1258	HOR3777	Hordeum vulgare L. convar. distichon (L.) Alef. var. nudum (L.) Alef.	2	n		Austria	Winterlern i. Mölltal		47.0289	12.8686				Biolog. Bundesanst. Braunschweig	BBA 1283		19765	BBA 1283
1259	HOR3965	Hordeum vulgare L. convar. distichon (L.) Alef. var. nudum (L.) Alef.	2	n		Austria	Westendorf, Tirol		47.2631	11.6	AUTMAYR-22-32	17		E. Mayr, Rinn, Tirol		1922-01-01	19943	17
1260	HOR3773	Hordeum vulgare L. convar. distichon (L.) Alef. var. nudum (L.) Alef.	2	n		former CSFR			48.8167	15.4667				Biolog. Bundesanst. Braunschweig	BBA 1266		19761	BBA 1266			Troppauer Land
1261	HOR9578	Hordeum vulgare L. convar. distichon (L.) Alef. var. nudum (L.) Alef.	2	n		former CSFR	Former Soviet Union		48.8167	15.4667			02-Oct-1962	Weltsort. Beltsville, Maryland, USA	CI 11977		25234	CI 11977
1262	HOR9579	Hordeum vulgare L. convar. distichon (L.) Alef. var. nudum (L.) Alef.	2	n		former CSFR	Former Soviet Union		48.8167	15.4667			02-Oct-1962	Weltsort. Beltsville, Maryland, USA	CI 11978		25235	CI 11978
1263	HOR14336	Hordeum vulgare L. convar. distichon (L.) Alef. var. nudum (L.) Alef.	2	n		former CSFR			48.8167	15.4667				BAZ, Braunschweig Genetic Resources Centre, Braunschweig	38996	2003-02-12	262244	38996			CHELMSKI 16
1264	HOR4944	Hordeum vulgare L. convar. distichon (L.) Alef. var. nudum (L.) Alef.	2	n		Czech	E Moravia / Hutisko Solanec near Vsetin		49.3333	17.9928	CSKKUE-69-71	3		Fr. Kühn, Brno		1971-01-01	20867	3
1265	HOR4945	Hordeum vulgare L. convar. distichon (L.) Alef. var. nudum (L.) Alef.	2	n		Czech	E Moravia / Velke Karlovice near Vsetin		49.3333	17.9928	CSKKUE-69-71	4		Fr. Kühn, Brno		1971-01-01	20868	4
1266	HOR7384	Hordeum vulgare L. convar. distichon (L.) Alef. var. nudum (L.) Alef.	2	n		Czech	Hutisko Solanec, Vsetínské Vrchy NW Vel. Karlovice		49.4167	18.2261	CSK-74	235 a	1974-08-13			1974-01-01	75689	235 a
1267	HOR7385	Hordeum vulgare L. convar. distichon (L.) Alef. var. nudum (L.) Alef.	2	n		Czech	Hutisko Solanec, Vsetínské Vrchy NW Vel. Karlovice		49.4167	18.2261	CSK-74	235 b	1974-08-13			1974-01-01	23210	235 b
1268	HOR7386	Hordeum vulgare L. convar. distichon (L.) Alef. var. nudum (L.) Alef.	2	n		Czech	Hutisko Solanec, Vsetínské Vrchy NW Vel. Karlovice		49.4167	18.2261	CSK-74	235 c	1974-08-13			1974-01-01	23211	235 c
1269	HOR7387	Hordeum vulgare L. convar. distichon (L.) Alef. var. nudum (L.) Alef.	2	n		Czech	Hutisko Solanec, Vsetínské Vrchy NW Vel. Karlovice		49.4167	18.2261	CSK-74	242	1974-08-13			1974-01-01	75697	242
1270	HOR7438	Hordeum vulgare L. convar. distichon (L.) Alef. var. nudum (L.) Alef.	2	n		Czech	Hutisko Solanec, Vsetínské Vrchy NW Vel. Karlovice		49.4167	18.2261	CSK-74	239	1974-08-13			1974-01-01	75693	239
1271	HOR791	Hordeum vulgare L. convar. distichon (L.) Alef. var. nudum (L.) Alef.	2	n		Ethiopia			9	40.3333				Sort. R. Freisleben, Halle			17014		PI 298334
1272	HOR1457	Hordeum vulgare L. convar. distichon (L.) Alef. var. dupliatrum Körn.	2	n		Ethiopia			9	40.3333				O. Breustedt GmbH, Schladen/Harz	EP 80		17613	EP 80	PI 193807
1273	HOR1502	Hordeum vulgare L. convar. distichon (L.) Alef. var. neogenes Körn.	2	n		Ethiopia			9	40.3333				Inst. Pfl.-Bau u. -Zücht. Halle	EP 77/43		17654	EP 77/43	PI 295383
1274	HOR1726	Hordeum vulgare L. convar. distichon (L.) Alef. var. neogenes Körn.	2	n		Ethiopia			9	40.3333				Inst. Pfl.-Bau u. -Zücht. Halle	EP 76/43		17865	EP 76/43	PI 295387
1275	HOR1729	Hordeum vulgare L. convar. distichon (L.) Alef. var. nudum (L.) Alef.	2	n		Ethiopia			9	40.3333				Inst. Pfl.-Bau u. -Zücht. Halle	EP 83/43		17868	EP 83/43	PI 298354
1276	HOR2546	Hordeum vulgare L. convar. distichon (L.) Alef. var. neogenes Körn.	2	n		Ethiopia			9	40.3333				Inst. Pfl.-Zücht. Hohenthurm	Ab 1100/47		18578	Ab 1100/47	PI 295388
1277	HOR2547	Hordeum vulgare L. convar. distichon (L.) Alef. var. viride (Vavilov & Orlov) Mansf.	2	n		Ethiopia			9	40.3333				Inst. Pfl.-Zücht. Hohenthurm	Ab 1742/47		18579	Ab 1742/47	PI 151815
1278	HOR2551	Hordeum vulgare L. convar. distichon (L.) Alef. var. nigrinudum (Vavilov) Mansf.	2	n		Ethiopia			9	40.3333				Inst. Pfl.-Zücht. Hohenthurm	Ab 1102/47		18583	Ab 1102/47	PI 295560
1279	HOR2566	Hordeum vulgare L. convar. distichon (L.) Alef. var. nudum (L.) Alef.	2	n		Ethiopia			9	40.3333				Inst. Pfl.-Zücht. Hohenthurm	Ab 2234/47		18598	Ab 2234/47	PI 298658
1280	HOR2720	Hordeum vulgare L. convar. distichon (L.) Alef. var. viride (Vavilov & Orlov) Mansf.	2	n		Ethiopia	Jimma, Markt		7.71167	36.8383	ETHKUCK-59	10		H. Kuckuck, Hannover		1959-01-01	18749	10	PI 286387
1281	HOR3288	Hordeum vulgare L. convar. distichon (L.) Alef. var. nudum (L.) Alef.	2	n		Ethiopia	Addis Abeba, Markt		9.01667	38.7333	ETHKUCK-59	0		H. Kuckuck, Hannover		1959-01-01	19289	0	PI 298694
1282	HOR3290	Hordeum vulgare L. convar. distichon (L.) Alef. var. viride (Vavilov & Orlov) Mansf.	2	n		Ethiopia	Addis Abeba, Markt		9.01667	38.7333	ETHKUCK-59	0		H. Kuckuck, Hannover		1959-01-01	19291	0	PI 195577
1283	HOR3291	Hordeum vulgare L. convar. distichon (L.) Alef. var. viride (Vavilov & Orlov) Mansf.	2	n		Ethiopia	Addis Abeba, Markt		9.01667	38.7333	ETHKUCK-59	0		H. Kuckuck, Hannover		1959-01-01	19292	0	PI 195969
1284	HOR3292	Hordeum vulgare L. convar. distichon (L.) Alef. var. nudum (L.) Alef.	2	n		Ethiopia	Addis Abeba, Markt		9.01667	38.7333	ETHKUCK-59	0		H. Kuckuck, Hannover		1959-01-01	19293	0	PI 298695
1285	HOR3293	Hordeum vulgare L. convar. distichon (L.) Alef. var. nigrinudum (Vavilov) Mansf.	2	n		Ethiopia	Addis Abeba, Markt		9.01667	38.7333	ETHKUCK-59	0		H. Kuckuck, Hannover		1959-01-01	19294	0	PI 295566
1286	HOR3294	Hordeum vulgare L. convar. distichon (L.) Alef. var. viride (Vavilov & Orlov) Mansf.	2	n		Ethiopia	Addis Abeba, Markt		9.01667	38.7333	ETHKUCK-59	0		H. Kuckuck, Hannover		1959-01-01	19295	0	PI 195983
1287	HOR3536	Hordeum vulgare L. convar. distichon (L.) Alef.s.l. var. brunneinudum (Vavilov & Orlov) Mansf.	2	n		Ethiopia			9	40.3333				Inst. Pfl.-Zücht. Hohenthurm	Ab 1101/47		19534	Ab 1101/47	PI 286393
1288	HOR3537	Hordeum vulgare L. convar. distichon (L.) Alef. var. dupliatrum Körn.	2	n		Ethiopia			9	40.3333				Inst. Pfl.-Zücht. Hohenthurm	Ab 1110/47		19535	Ab 1110/47	PI 194943
1289	HOR3591	Hordeum vulgare L. convar. distichon (L.) Alef. var. nudum (L.) Alef.	2	n		Ethiopia	Addis Abeba, Markt		9.01667	38.7333	ETHKUCK-59	0		H. Kuckuck, Hannover		1959-01-01	19586	0	PI 298697
1290	HOR3592	Hordeum vulgare L. convar. distichon (L.) Alef. var. viride (Vavilov & Orlov) Mansf.	2	n		Ethiopia	Addis Abeba, Markt		9.01667	38.7333	ETHKUCK-59	0		H. Kuckuck, Hannover		1963-01-01	19587	0
1291	HOR3593	Hordeum vulgare L. convar. distichon (L.) Alef. var. viride (Vavilov & Orlov) Mansf.	2	n		Ethiopia	Addis Abeba, Markt		9.01667	38.7333	ETHKUCK-59	0		H. Kuckuck, Hannover		1959-01-01	19588	0	PI 234848
1292	HOR3594	Hordeum vulgare L. convar. distichon (L.) Alef. var. viride (Vavilov & Orlov) Mansf.	2	n		Ethiopia	Addis Abeba, Markt		9.01667	38.7333	ETHKUCK-59	0		H. Kuckuck, Hannover		1959-01-01	19589	0	PI 273906
1293	HOR3595	Hordeum vulgare L. convar. distichon (L.) Alef. var. viride (Vavilov & Orlov) Mansf.	2	n		Ethiopia	Addis Abeba, Markt		9.01667	38.7333	ETHKUCK-59	0		H. Kuckuck, Hannover		1959-01-01	19590	0
1294	HOR3596	Hordeum vulgare L. convar. distichon (L.) Alef. var. viride (Vavilov & Orlov) Mansf.	2	n		Ethiopia	Addis Abeba, Markt		9.01667	38.7333	ETHKUCK-59	0		H. Kuckuck, Hannover		1959-01-01	19591	0	PI 277380
1295	HOR3597	Hordeum vulgare L. convar. distichon (L.) Alef. var. viride (Vavilov & Orlov) Mansf.	2	n		Ethiopia	Addis Abeba, Markt		9.01667	38.7333	ETHKUCK-59	0		H. Kuckuck, Hannover		1959-01-01	19592	0	PI 277381
1296	HOR3598	Hordeum vulgare L. convar. distichon (L.) Alef. var. nigrinudum (Vavilov) Mansf.	2	n		Ethiopia	Addis Abeba, Markt		9.01667	38.7333	ETHKUCK-59	0		H. Kuckuck, Hannover		1959-01-01	19593	0	PI 295567
1297	HOR3599	Hordeum vulgare L. convar. distichon (L.) Alef. var. nigrinudum (Vavilov) Mansf.	2	n		Ethiopia	Addis Abeba, Markt		9.01667	38.7333	ETHKUCK-59	0		H. Kuckuck, Hannover		1959-01-01	19594	0	PI 298304
1298	HOR3600	Hordeum vulgare L. convar. distichon (L.) Alef. var. nigrinudum (Vavilov) Mansf.	2	n		Ethiopia	Addis Abeba, Markt		9.01667	38.7333	ETHKUCK-59	0		H. Kuckuck, Hannover		1959-01-01	19595	0	PI 298305
1299	HOR3601	Hordeum vulgare L. convar. distichon (L.) Alef. var. nigrinudum (Vavilov) Mansf.	2	n		Ethiopia	Addis Abeba, Markt		9.01667	38.7333	ETHKUCK-59	0		H. Kuckuck, Hannover		1959-01-01	19596	0	PI 298311
1300	HOR3602	Hordeum vulgare L. convar. distichon (L.) Alef. var. nigrinudum (Vavilov) Mansf.	2	n		Ethiopia	Addis Abeba, Markt		9.01667	38.7333	ETHKUCK-59	0		H. Kuckuck, Hannover		1959-01-01	19597	0	PI 298312
1301	HOR3861	Hordeum vulgare L. convar. distichon (L.) Alef. var. nudum (L.) Alef.	2	n		Ethiopia	Addis Abeba, Markt		9.01667	38.7333	ETHKUCK-59	0		H. Kuckuck, Hannover		1959-01-01	19843	0	PI 298698
1302	HOR3862	Hordeum vulgare L. convar. distichon (L.) Alef. var. nudum (L.) Alef.	2	n		Ethiopia	Addis Abeba, Markt		9.01667	38.7333	ETHKUCK-59	0		H. Kuckuck, Hannover		1959-01-01	19844	0	PI 298699
1303	HOR4256	Hordeum vulgare L. convar. distichon (L.) Alef. var. nigrinudum (Vavilov) Mansf.	2	n		Ethiopia			9	40.3333				Inst. Pfl.-Zücht. Hohenthurm	Ab 1103/47		20225	Ab 1103/47	PI 295561
1304	HOR4288	Hordeum vulgare L. convar. distichon (L.) Alef. var. viride (Vavilov & Orlov) Mansf.	2	n		Ethiopia			9	40.3333				Inst. Pfl.-Zücht. Hohenthurm	Ab 1098/47		20255	Ab 1098/47	PI 193983
1305	HOR4450	Hordeum vulgare L. convar. distichon (L.) Alef. var. nudum (L.) Alef.	2	n		Ethiopia	Addis Abeba, market		9.01667	38.7333	ETHKUCK-59	0		H. Kuckuck, Hannover		1959-01-01	20415	0	PI 298693
1306	HOR4452	Hordeum vulgare L. convar. distichon (L.) Alef. var. viride (Vavilov & Orlov) Mansf.	2	n		Ethiopia	Addis Abeba, Markt		9.01667	38.7333	ETHKUCK-59	0		H. Kuckuck, Hannover		1959-01-01	20417	0	PI 277382
1307	HOR4453	Hordeum vulgare L. convar. distichon (L.) Alef. var. nudum (L.) Alef.	2	n		Ethiopia	Addis Abeba, Markt		9.01667	38.7333	ETHKUCK-59	0		H. Kuckuck, Hannover		1959-01-01	20418	0	PI 298701
1308	HOR4805	Hordeum vulgare L. convar. distichon (L.) Alef. var. neogenes Körn.	2	n		Ethiopia			9	40.3333				Inst. Pfl.-Genet. u. Zücht. Svaloef, Schweden			20738		PI 295390
1309	HOR5003	Hordeum vulgare L. convar. distichon (L.) Alef. var. neogenes Körn.	2	n		Ethiopia	Ethiopia, Shewa Debre Berhan	2775	9.68333	39.5333			1960	Weltsort. Beltsville, Maryland, USA	CI 11721		20914	CI 11721	PI 295408		Abyssinian
1310	HOR5199	Hordeum vulgare L. convar. distichon (L.) Alef. var. neogenes Körn.	2	n		Ethiopia	Ethiopia		8	38			received: Nov-1926	Weltsort. Beltsville, Maryland, USA	CI 4362		21109	CI 4362	PI 295392
1311	HOR5363	Hordeum vulgare L. convar. distichon (L.) Alef. var. neogenes Körn.	2	n		Ethiopia	Ethiopia		8	38			1945-09-17	Weltsort. Beltsville, Maryland, USA	CI 7201		21273	CI 7201	PI 295394
1312	HOR5417	Hordeum vulgare L. convar. distichon (L.) Alef. var. nudum (L.) Alef.	2	n		Ethiopia	Ethiopia, Shewa, Adis ababa		9.03333	38.7			1950-01-18	Weltsort. Beltsville, Maryland, USA	CI 9590		21327	CI 9590	PI 298793
1314	HOR5595	Hordeum vulgare L. convar. distichon (L.) Alef. var. griseinudum (Vavilov & Orlov) Mansf.	2	n		Ethiopia	Ethiopia, Shewa, Ambo	2145	8.98333	37.85			1951-02-01	Weltsort. Beltsville, Maryland, USA	CI 9772		21505	CI 9772	PI 296531
1315	HOR5689	Hordeum vulgare L. convar. distichon (L.) Alef. var. nudum (L.) Alef.	2	n		Ethiopia	Ethiopia, Shewa, Adis ababa	: 2327	9.03333	38.7			1950	Weltsort. Beltsville, Maryland, USA	CI 9968		21599	CI 9968	PI 298798
1316	HOR5691	Hordeum vulgare L. convar. distichon (L.) Alef. var. nudum (L.) Alef.	2	n		Ethiopia	Ethiopia, Shewa, Adis ababa	: 2327	9.03333	38.7			1950	Weltsort. Beltsville, Maryland, USA	CI 9970		21601	CI 9970	PI 298800
1317	HOR5695	Hordeum vulgare L. convar. distichon (L.) Alef. var. nudum (L.) Alef.	2	n		Ethiopia	Ethiopia, Shewa, Adis ababa	: 2327	9.03333	38.7			1950	Weltsort. Beltsville, Maryland, USA	CI 9974		21605	CI 9974	PI 298801
1318	HOR5699	Hordeum vulgare L. convar. distichon (L.) Alef. var. nigrinudum (Vavilov) Mansf.	2	n		Ethiopia	Ethiopia, Kefa, Jimma	1829	7.66667	36.8333			1950	Weltsort. Beltsville, Maryland, USA	CI 9978		21609	CI 9978	PI 298320
1319	HOR5700	Hordeum vulgare L. convar. distichon (L.) Alef. var. nigrinudum (Vavilov) Mansf.	2	n		Ethiopia	Ethiopia, Kefa, Jimma	1829	7.66667	36.8333			1950	Weltsort. Beltsville, Maryland, USA	CI 9979		21610	CI 9979	PI 298325
1320	HOR5702	Hordeum vulgare L. convar. distichon (L.) Alef. var. neogenes Körn.	2	n		Ethiopia	Ethiopia, Kefa, Jimma	1829	7.66667	36.8333			1950	Weltsort. Beltsville, Maryland, USA	CI 9980		21612	CI 9980	PI 295408
1321	HOR5712	Hordeum vulgare L. convar. distichon (L.) Alef. var. viride (Vavilov & Orlov) Mansf.	2	n		Ethiopia	Ethiopia, Shewa, Adis ababa	: 2327	9.03333	38.7			1950	Weltsort. Beltsville, Maryland, USA	CI 10399		21622	CI 10399	PI 277403
1322	HOR5717	Hordeum vulgare L. convar. distichon (L.) Alef. var. neogenes Körn.	2	n		Ethiopia	Ethiopia, Shewa, Adis ababa	: 2327	9.03333	38.7			1955	Weltsort. Beltsville, Maryland, USA	CI 10404		21627	CI 10404	PI 295421
1323	HOR5719	Hordeum vulgare L. convar. distichon (L.) Alef. var. nudum (L.) Alef.	2	n		Ethiopia	Ethiopia, Shewa, Adis ababa	: 2327	9.03333	38.7			1955	Weltsort. Beltsville, Maryland, USA	CI 10406		21629	CI 10406	PI 298801
1324	HOR5826	Hordeum vulgare L. convar. distichon (L.) Alef. var. nudifurcatum (Regel) Mansf.	2	n		Ethiopia	Ethiopia		8	38			02-Oct-1962	Weltsort. Beltsville, Maryland, USA	CI 12009		21736	CI 12009	PI 298326
1325	HOR5827	Hordeum vulgare L. convar. distichon (L.) Alef. var. nudum (L.) Alef.	2	n		Ethiopia	Ethiopia		8	38			02-Oct-1962	Weltsort. Beltsville, Maryland, USA	CI 12009		21737	CI 12009	PI 298703
1326	HOR5892	Hordeum vulgare L. convar. distichon (L.) Alef. var. viride (Vavilov & Orlov) Mansf.	2	n		Ethiopia	Ethiopia		8	38			30-Mar-1964	Weltsort. Beltsville, Maryland, USA	CI 12152		21802	CI 12152	PI 277384		H-1188
1327	HOR5915	Hordeum vulgare L. convar. distichon (L.) Alef. var. nudum (L.) Alef.	2	n		Ethiopia	Ethiopia Gemu Gefa,Ubamer Baco	1712	5.78333	36.5667			30-Mar-1964	Weltsort. Beltsville, Maryland, USA	CI 12177		21825	CI 12177	PI 298711		H-2185
1328	HOR5917	Hordeum vulgare L. convar. distichon (L.) Alef. var. nudum (L.) Alef.	2	n		Ethiopia	Ethiopia Gemu Gefa,Ubamer Baco	1712	5.78333	36.5667			30-Mar-1964	Weltsort. Beltsville, Maryland, USA	CI 12178		21827	CI 12178	PI 298717		H-2186
1329	HOR5918	Hordeum vulgare L. convar. distichon (L.) Alef. var. neogenes Körn.	2	n		Ethiopia	Ethiopia, Harer, Diiti bei Hirna	1848	9.21667	41.1			30-Mar-1964	Weltsort. Beltsville, Maryland, USA	CI 12180		21828	CI 12180	PI 295408		H-2188
1331	HOR5921	Hordeum vulgare L. convar. distichon (L.) Alef. var. nigrinudum (Vavilov) Mansf.	2	n		Ethiopia	Ethiopia Gemu Gefa,Bulchi Gofa	1676	6.16667	36.6167			30-Mar-1964	Weltsort. Beltsville, Maryland, USA	CI 12182		21831	CI 12182	PI 298314		H-2190
1332	HOR5922	Hordeum vulgare L. convar. distichon (L.) Alef. var. nigrinudum (Vavilov) Mansf.	2	n		Ethiopia	Ethiopia Gemu Gefa,Ubamer Baco	1712	5.78333	36.5667			30-Mar-1964	Weltsort. Beltsville, Maryland, USA	CI 12183		21832	CI 12183	PI 298319		H-2191
1333	HOR5923	Hordeum vulgare L. convar. distichon (L.) Alef. var. griseinudum (Vavilov & Orlov) Mansf.	2	n		Ethiopia	Ethiopia, Shewa, Adis ababa	: 2327	9.03333	38.7			30-Mar-1964	Weltsort. Beltsville, Maryland, USA	CI 12184		21833	CI 12184	PI 273899		H-2192
1334	HOR5924	Hordeum vulgare L. convar. distichon (L.) Alef. var. nigrinudum (Vavilov) Mansf.	2	n		Ethiopia	Ethiopia Gemu Gefa,Bulchi Gofa	1676	6.16667	36.6167			30-Mar-1964	Weltsort. Beltsville, Maryland, USA	CI 12185		21834	CI 12185	PI 298315		H-2193
1335	HOR5928	Hordeum vulgare L. convar. distichon (L.) Alef. var. duplialbum Körn.	2	n		Ethiopia	Ethiopia Gemu Gefa,Ubamer Baco	1712	5.78333	36.5667			30-Mar-1964	Weltsort. Beltsville, Maryland, USA	CI 12188		21838	CI 12188	PI 130591		H-2196
1336	HOR5929	Hordeum vulgare L. convar. distichon (L.) Alef. var. duplialbum Körn.	2	n		Ethiopia	Ethiopia Gemu Gefa,Ubamer Baco	1712	5.78333	36.5667			30-Mar-1964	Weltsort. Beltsville, Maryland, USA	CI 12189		21839	CI 12189	PI 151816		H-2197
1337	HOR5963	Hordeum vulgare L. convar. distichon (L.) Alef. var. duplialbum Körn.	2	n		Ethiopia	Ethiopia Gemu Gefa,Ubamer Baco	1712	5.78333	36.5667			30-Mar-1964	Weltsort. Beltsville, Maryland, USA	CI 12222		21873	CI 12222	PI 151817		H-2232
1338	HOR5964	Hordeum vulgare L. convar. distichon (L.) Alef. var. duplialbum Körn.	2	n		Ethiopia	Ethiopia Gemu Gefa,Ubamer Baco	1712	5.78333	36.5667			30-Mar-1964	Weltsort. Beltsville, Maryland, USA	CI 12223		21874	CI 12223	PI 151818		H-2233
1339	HOR5965	Hordeum vulgare L. convar. distichon (L.) Alef. var. nudum (L.) Alef.	2	n		Ethiopia	Ethiopia Gemu Gefa,Ubamer Baco	1712	5.78333	36.5667			30-Mar-1964	Weltsort. Beltsville, Maryland, USA	CI 12224		21875	CI 12224	PI 298723		H-2234
1341	HOR6209	Hordeum vulgare L. convar. distichon (L.) Alef. var. nudum (L.) Alef.	2	n		Ethiopia	Ethiopia, : Arusi, near Simba	2375	7.98333	39.15			1963	Weltsort. Beltsville, Maryland, USA	CI 12785		22119	CI 12785	PI 298725
1342	HOR6443	Hordeum vulgare L. convar. distichon (L.) Alef. var. nudum (L.) Alef.	2	n		Ethiopia	Ethiopia, Gojam,Zeggi,	1830	11.6833	37.3167			1964	Weltsort. Beltsville, Maryland, USA	CI 12953		22353	CI 12953	PI 298784
1343	HOR6463	Hordeum vulgare L. convar. distichon (L.) Alef. var. nudum (L.) Alef.	2	n		Ethiopia	Ethiopia, Shewa, Shashamanne	2348	7	39.4			1964	Weltsort. Beltsville, Maryland, USA	CI 12959		22373	CI 12959	PI 298792
1344	HOR6478	Hordeum vulgare L. convar. distichon (L.) Alef. var. nudum (L.) Alef.	2	n		Ethiopia	Ethiopia, kefa, santamma	2410	7.71667	36.6167			1964	Weltsort. Beltsville, Maryland, USA	CI 12964		22388	CI 12964	PI 298791
1345	HOR6765	Hordeum vulgare L. convar. distichon (L.) Alef. var. nudum (L.) Alef.	2	n		Ethiopia	Ethiopia, ADIS ABEBA		9.01667	38.7333			1959	VIR Leningrad	18856		22674	18856	PI 298725
1347	HOR6767	Hordeum vulgare L. convar. distichon (L.) Alef. var. griseinudum (Vavilov & Orlov) Mansf.	2	n		Ethiopia	Ethiopia, ADIS ABEBA		9.01667	38.7333			1959	VIR Leningrad	18856		22676	18856	PI 277382
1348	HOR6769	Hordeum vulgare L. convar. distichon (L.) Alef. var. nudum (L.) Alef.	2	n		Ethiopia	Ethiopia, ADIS ABEBA		9.01667	38.7333			1959	VIR Leningrad	18856		22678	18856	PI 298732
1349	HOR6888	Hordeum vulgare L. convar. distichon (L.) Alef. var. nudum (L.) Alef.	2	n		Ethiopia	Ethiopia,Tigre		14.0306	38.3167			1927	VIR Leningrad	8755		22795	8755	PI 298810
1350	HOR6891	Hordeum vulgare L. convar. distichon (L.) Alef. var. viride (Vavilov & Orlov) Mansf.	2	n		Ethiopia	Ethiopia		9	40.3333			1927	VIR Leningrad	8763		22798	8763	PI 277386	BEMK: bei Neuanbau auf Spelzenfarbe achten
1351	HOR6892	Hordeum vulgare L. convar. distichon (L.) Alef. var. viride (Vavilov & Orlov) Mansf.	2	n		Ethiopia	Ethiopia		9	40.3333			1927	VIR Leningrad	8763		22799	8763	PI 277400
1352	HOR6899	Hordeum vulgare L. convar. distichon (L.) Alef. var. neogenes Körn.	2	n		Ethiopia	Ethiopia		9	40.3333			1927	VIR Leningrad	9225		22806	9225	PI 295397
1353	HOR6900	Hordeum vulgare L. convar. distichon (L.) Alef. var. neogenes Körn.	2	n		Ethiopia	Ethiopia		9	40.3333			1927	VIR Leningrad	9226		22807	9226	PI 295407
1354	HOR6905	Hordeum vulgare L. convar. distichon (L.) Alef. var. nudum (L.) Alef.	2	n		Ethiopia	Ethiopia		9	40.3333			1927	VIR Leningrad	9226		22812	9226	PI 298706
1355	HOR6907	Hordeum vulgare L. convar. distichon (L.) Alef.s.l. var. brunneinudum (Vavilov & Orlov) Mansf.	2	n		Ethiopia	Ethiopia		9	40.3333			1927	VIR Leningrad	9226		22814	9226	PI 286398
1356	HOR6910	Hordeum vulgare L. convar. distichon (L.) Alef. var. griseinudum (Vavilov & Orlov) Mansf.	2	n		Ethiopia	Ethiopia		9	40.3333			1949	VIR Leningrad	17441		22817	17441	PI 273903
1357	HOR6911	Hordeum vulgare L. convar. distichon (L.) Alef.s.l. var. brunneinudum (Vavilov & Orlov) Mansf.	2	n		Ethiopia	Ethiopia		9	40.3333			1949	VIR Leningrad	17441		22818	17441	PI 286398
1359	HOR6966	Hordeum vulgare L. convar. distichon (L.) Alef. var. duplialbum Körn.	2	n		Ethiopia	Nähe des Marguerita-Sees		9	40.3333				MPI Zücht.-Forsch. Köln-Vogelsang			26052		PI 193805		Ubamer Baco
1360	HOR7317	Hordeum vulgare L. convar. distichon (L.) Alef. var. nigrinudum (Vavilov) Mansf.	2	n		Ethiopia	Ethiopia		9	40.3333			1969	VIR Leningrad	20042		23142	20042	PI 298313
1361	HOR7943	Hordeum vulgare L. convar. distichon (L.) Alef. var. nudum (L.) Alef.	2	n		Ethiopia	Jimma, NE	2205	7.67833	36.8383			1970	Weltsort. Beltsville, Maryland, USA	PI 382532		23665	PI 382532	PI 298817
1362	HOR7945	Hordeum vulgare L. convar. distichon (L.) Alef. var. nudum (L.) Alef.	2	n		Ethiopia	Addis Abeba, SW	2294	9.01667	38.7333			1970	Weltsort. Beltsville, Maryland, USA	PI 382875		23667	PI 382875	PI 298702
1363	HOR9075	Hordeum vulgare L. convar. distichon (L.) Alef. var. nudum (L.) Alef.	2	n		Ethiopia			9	40.3333				Genbank Bari, Italien	MG 70053	1973-01-01	24756	MG 70053	PI 298672
1364	HOR11427	Hordeum vulgare L. convar. distichon (L.) Alef. var. nudum (L.) Alef.	2	n		Ethiopia	Kefa, market in Jimma		7.7	36.8333				Karl Josef Müller, Neu Darchau		1994-01-01	56544		PI 295369
1365	HOR11435	Hordeum vulgare L. convar. distichon (L.) Alef. var. nudum (L.) Alef.	2	n		Ethiopia	Shewa, Debre Berhan		9.66667	39.5333				Karl Josef Müller, Neu Darchau		1994-01-01	56637		PI 295395
1366	HOR11466	Hordeum vulgare L. convar. distichon (L.) Alef. var. neogenes Körn.	2	n		Ethiopia	Kefa, 242 km northeast of Jimma		7.67833	36.8383				Karl Josef Müller, Neu Darchau		1994-01-01	56678	GAW 101-1	PI 295432
1367	HOR13833	Hordeum vulgare L. convar. distichon (L.) Alef. var. nudum (L.) Alef.	2	n		Ethiopia			9	40.3333				BAZ, Braunschweig Genetic Resources Centre, Braunschweig	39077	2003-01-20	228449	39077	PI 298692		ADDIS ABEBA 979
1368	HOR13866	Hordeum vulgare L. convar. distichon (L.) Alef. var. gymnocrithum Körn.	2	n		Ethiopia			9	40.3333				BAZ, Braunschweig Genetic Resources Centre, Braunschweig	38319	2003-01-20	249501	38319	PI 296532		DIITTI B.HIRNA
1369	HOR14028	Hordeum vulgare L. convar. distichon (L.) Alef. var. nigrinudum (Vavilov) Mansf.	2	n		Ethiopia			9	40.3333				BAZ, Braunschweig Genetic Resources Centre, Braunschweig	38294	2003-01-21	228422	38294	PI 295565		ADDIS ABEBA
1370	HOR14033	Hordeum vulgare L. convar. distichon (L.) Alef.s.l. var. brunneinudum (Vavilov & Orlov) Mansf.	2	n		Ethiopia			9	40.3333				BAZ, Braunschweig Genetic Resources Centre, Braunschweig	38296	2003-01-21	253908	38296	PI 286397		UBERMER BACO
1371	HOR337	Hordeum vulgare L. convar. distichon (L.) Alef. var. nudum (L.) Alef.	2	n		Germany			51.1956	10.4614				DSG-Saatz. Langenstein	330		16579	330
1373	HOR14354	Hordeum vulgare L. convar. distichon (L.) Alef. var. nudum (L.) Alef.	2	n		Germany			51.1956	10.4614				BAZ, Braunschweig Genetic Resources Centre, Braunschweig	38989	2003-02-12	247130	38989			HAAGE & SCHMIDT
1374	HOR2774	Hordeum vulgare L. convar. distichon (L.) Alef. var. nudum (L.) Alef.	2	n		Iran	Norous Abad	1100	37.6333	47.8	IRNFAOKU-52-54	204 b		H. Kuckuck, Hannover	1959: 3383	1954-01-01	18802	204 b;1959: 3383
1375	HOR2775	Hordeum vulgare L. convar. distichon (L.) Alef. var. nudum (L.) Alef.	2	n		Iran	Norous Abad	1100	37.6333	47.8	IRNFAOKU-52-54	204 b		H. Kuckuck, Hannover	1959: 3384	1954-01-01	18803	204 b;1959: 3384
1376	HOR2776	Hordeum vulgare L. convar. distichon (L.) Alef. var. nudum (L.) Alef.	2	n		Iran	Norous Abad	1100	37.6333	47.8	IRNFAOKU-52-54	204 b		H. Kuckuck, Hannover	1959: 3385	1954-01-01	18804	204 b;1959: 3385
1377	HOR2777	Hordeum vulgare L. convar. distichon (L.) Alef. var. nudum (L.) Alef.	2	n		Iran	Norous Abad	1100	37.6333	47.8	IRNFAOKU-52-54	204 b		H. Kuckuck, Hannover	1959: 3386	1954-01-01	18805	204 b;1959: 3386
1379	HOR2779	Hordeum vulgare L. convar. distichon (L.) Alef. var. nudum (L.) Alef.	2	n		Iran	Norous Abad	1100	37.6333	47.8	IRNFAOKU-52-54	204 b		H. Kuckuck, Hannover	1959: 3388	1954-01-01	18807	204 b;1959: 3388
1380	HOR2780	Hordeum vulgare L. convar. distichon (L.) Alef. var. nudum (L.) Alef.	2	n		Iran	Norous Abad	1100	37.6333	47.8	IRNFAOKU-52-54	204 b		H. Kuckuck, Hannover	1959: 3389	1954-01-01	18808	204 b;1959: 3389
1381	HOR2781	Hordeum vulgare L. convar. distichon (L.) Alef. var. nudum (L.) Alef.	2	n		Iran	Norous Abad	1100	37.6333	47.8	IRNFAOKU-52-54	204 b		H. Kuckuck, Hannover	1959: 3390	1954-01-01	18809	204 b;1959: 3390
1382	HOR2790	Hordeum vulgare L. convar. distichon (L.) Alef. var. nudum (L.) Alef.	2	n		Iran	Norous Abad	1100	37.6333	47.8	IRNFAOKU-52-54	204 b		H. Kuckuck, Hannover	1959: 3399	1954-01-01	18818	204 b;1959: 3399
1383	HOR2791	Hordeum vulgare L. convar. distichon (L.) Alef. var. nudum (L.) Alef.	2	n		Iran	Norous Abad	1100	37.6333	47.8	IRNFAOKU-52-54	204 b		H. Kuckuck, Hannover	1959: 3400	1954-01-01	18819	204 b;1959: 3400
1384	HOR10484	Hordeum vulgare L. convar. distichon (L.) Alef. var. nigrinudum (Vavilov) Mansf.	2	n		Iraq	Irak, Gebiet: Governement Bagdad, Sammelort: Bagdad		33.3156	44.3919	IRQ-85	14	1985-06-01			1985-01-01	77961	14
1385	HOR949	Hordeum vulgare L. convar. distichon (L.) Alef. var. nudum (L.) Alef.	2	n		Italy			41.8717	12.5825				Inst. Pfl.-Bau u. -Zücht. Halle	I 8a		17160	I 8a
1386	BCC1496	Hordeum vulgare L. convar. distichon (L.) Alef. var. nudum (L.) Alef.	2	n		Kazakhstan			48.0194	66.9236						2004-01-01	638514				K 5279
1387	HOR7533	Hordeum vulgare L. convar. distichon (L.) Alef. var. nudum (L.) Alef.	2	n		Poland	Beskid Nizki - Bieszczady / Bukowsko		49.4803	22.0694	POL-76	103 a				1976-01-01	23354	103 a			Orkisz
1388	HOR7535	Hordeum vulgare L. convar. distichon (L.) Alef. var. viride (Vavilov & Orlov) Mansf.	2	n		Poland	Bieszczady, NW / Niebieszczany		49.5028	22.1583	POL-76	105 a				1976-01-01	23356	105 a
1389	HOR8809	Hordeum vulgare L. convar. distichon (L.) Alef. var. viride (Vavilov & Orlov) Mansf.	2	n		Poland	Beskid Niski / Pobiedno, NE Bukowsko		49.4803	22.0694	POL-78	45				1978-01-01	24506	45			Goralska Pszenica (Orkisz)
1390	HOR8810	Hordeum vulgare L. convar. distichon (L.) Alef. var. viride (Vavilov & Orlov) Mansf.	2	n		Poland	Beskid Niski / Pobiedno, NE Bukowsko		49.4803	22.0694	POL-78	46				1978-01-01	24507	46
1391	HOR8813	Hordeum vulgare L. convar. distichon (L.) Alef.s.l. var. brunneinudum (Vavilov & Orlov) Mansf.	2	n		Poland	Beskid Niski / Pastwiska, SE Odrzechowa		49.5333	21.9667	POL-78	56				1978-01-01	24510	56
1392	HOR8815	Hordeum vulgare L. convar. distichon (L.) Alef. var. viride (Vavilov & Orlov) Mansf.	2	n		Poland	Beskid Niski / Rowne, NNE Dukla		49.5	21.5	POL-78	87				1978-01-01	24512	87			Orkisz Pszenny
1393	HOR8827	Hordeum vulgare L. convar. distichon (L.) Alef. var. viride (Vavilov & Orlov) Mansf.	2	n		Poland	Beskid Wyspowy / Krasne Potockie, Limanowa - Nowy Sacz		49.6333	20.6	POL-78	155 a				1978-01-01	24523	155 a			Orkisz
1394	HOR8829	Hordeum vulgare L. convar. distichon (L.) Alef. var. nudum (L.) Alef.	2	n		Poland	Beskid Wyspowy / Krasne Potockie, Limanowa - Nowy Sacz		49.6333	20.6	POL-78	155 b				1978-01-01	24525	155 b			Orkisz
1395	HOR8830	Hordeum vulgare L. convar. distichon (L.) Alef. var. nudum (L.) Alef.	2	n		Poland	Beskid Wyspowy / Slopnice W Limanowa		49.6333	20.6	POL-78	169				1978-01-01	24526	169			Ceter
1396	HOR9277	Hordeum vulgare L. convar. distichon (L.) Alef. var. griseinudum (Vavilov & Orlov) Mansf.	2	n		Poland	Beskid Nizki - Bieszczady / Bukowsko		49.2828	22.4828	POL-76	103 a				1976-01-01	24946	103 a
1397	HOR11459	Hordeum vulgare L. convar. distichon (L.) Alef. var. nudifurcatum (Regel) Mansf.	2	n		Romania			45.9431	24.9667				Karl Josef Müller, Neu Darchau		1994-01-01	56671	HOR 1312
1398	BCC1489	Hordeum vulgare L. convar. distichon (L.) Alef. var. nudum (L.) Alef.	2	n		Russia			55.45	37.42						2004-01-01	638507				K 2946
1399	HOR4461	Hordeum vulgare L. convar. distichon (L.) Alef. var. nudum (L.) Alef.	2	n		Russia	Russia, Daghestan		42.1431	47.0947			1935	VIR Leningrad	15015		20425	15015
1400	HOR4462	Hordeum vulgare L. convar. distichon (L.) Alef. var. nudum (L.) Alef.	2	n		Russia	Russia, Daghestan		42.1431	47.0947			1935	VIR Leningrad	15021		20426	15021
1401	HOR4463	Hordeum vulgare L. convar. distichon (L.) Alef. var. nudum (L.) Alef.	2	n		Russia	Russia, Daghestan		42.1431	47.0947			1935	VIR Leningrad	15022		20427	15022
1403	HOR4465	Hordeum vulgare L. convar. distichon (L.) Alef. var. viride (Vavilov & Orlov) Mansf.	2	n		Russia	Russia, Daghestan		42.1431	47.0947			1935	VIR Leningrad	15025		20429	15025
1405	HOR212	Hordeum vulgare L. convar. distichon (L.) Alef. var. nigrinudum (Vavilov) Mansf.	2	n		Russia			55.45	37.42				Inst. Pfl.-Bau u. -Zücht. Halle	Rs 21		16468	Rs 21
1406	HOR1368	Hordeum vulgare L. convar. distichon (L.) Alef. var. viride (Vavilov & Orlov) Mansf.	2	n		Russia			55.45	37.42				Inst. Pfl.-Bau u. -Zücht. Halle	Rs 23		17534	Rs 23
1407	HOR4459	Hordeum vulgare L. convar. distichon (L.) Alef. var. viride (Vavilov & Orlov) Mansf.	2	n		Turkey	Turkey		39.9167	32.25			1932	VIR Leningrad	13272		20424	13272
1408	HOR1459	Hordeum vulgare L. convar. vulgare var. asiaticum (Vavilov) Mansf.	6	n		Afghanistan	Hindukusch / Weite Flussläufe		35	71.1504	*HIND-35/36	44		Inst. Pfl.-Bau u. -Zücht. Halle	HES 44	1935-01-01	17615	44;HES 44
1409	HOR1460	Hordeum vulgare L. convar. vulgare var. coeleste L.	6	n		Afghanistan	Hindukusch / Hochlagen N des Hindukusch		35	71.5	*HIND-35/36	71		Inst. Pfl.-Bau u. -Zücht. Halle	HES 71	1935-01-01	17616	71;HES 71
1410	HOR1461	Hordeum vulgare L. convar. vulgare var. himalayense (Rittig) Körn.	6	n		Afghanistan	Hindukusch / Hohes Nuristan		35.3167	70.9	*HIND-35/36	89		Inst. Pfl.-Bau u. -Zücht. Halle	HES 89	1935-01-01	17617	89;HES 89
1411	HOR1462	Hordeum vulgare L. convar. vulgare var. coeleste L.	6	n		Afghanistan	Hindukusch / Hohes Nuristan		35.3167	70.9	*HIND-35/36	90		Inst. Pfl.-Bau u. -Zücht. Halle	HES 90	1935-01-01	17618	90;HES 90
1412	HOR1463	Hordeum vulgare L. convar. vulgare var. coeleste L.	6	n		Afghanistan	Hindukusch / Hohes Chitral		35.8833	71.18	*HIND-35/36	116		Inst. Pfl.-Bau u. -Zücht. Halle	HES 116	1935-01-01	17619	116;HES 116
1413	HOR1464	Hordeum vulgare L. convar. vulgare var. coeleste L.	6	n		Afghanistan	Hindukusch / Hohes Chitral		35.8833	71.18	*HIND-35/36	117		Inst. Pfl.-Bau u. -Zücht. Halle	HES 117	1935-01-01	17620	117;HES 117
1414	HOR1465	Hordeum vulgare L. convar. vulgare var. himalayense (Rittig) Körn.	6	n		Afghanistan	Hindukusch / Hochterrassen desMittleren Chitral		35.8833	71.18	*HIND-35/36	133		Inst. Pfl.-Bau u. -Zücht. Halle	HES 133	1935-01-01	17621	133;HES 133
1415	HOR1473	Hordeum vulgare L. convar. vulgare var. himalayense (Rittig) Körn.	6	n		Afghanistan	Hindukusch / Hochterrassen desMittleren Chitral		35.8833	71.18	*HIND-35/36	0		Inst. Pfl.-Bau u. -Zücht. Halle	170	1935-01-01	17629	0;170
1417	HOR7321	Hordeum vulgare L. convar. vulgare var. coeleste L.	6	n		Afghanistan	AFG, Herat		34.3667	62.1667			1972	VIR Leningrad	20712		23146	20712
1419	HOR8265	Hordeum vulgare L. convar. vulgare var. coeleste L.	6	n		Afghanistan	AFG, Herat		34.3667	62.1667			1972	VIR Leningrad	K 20713		23972	K 20713
1420	HOR827	Hordeum vulgare L. convar. vulgare var. coeleste L.	6	n		Austria			48.2	16.35				Sort. E. Schiemann, Berlin-Dahlem	H 248		17047	H 248			Tiroler Landgerste
1421	HOR2346	Hordeum vulgare L. convar. vulgare var. coeleste L.	6	n		Austria	Tirol / Gries im Sulztal		47	11.6				Sort. E. Schiemann, Berlin-Dahlem			18411
1422	HOR3964	Hordeum vulgare L. convar. vulgare var. coeleste L.	6	n		Austria	St. Jacob a. Arlberg, Tirol		47.1292	10.1989	AUTMAYR-22-32	16		E. Mayr, Rinn, Tirol		1922-01-01	19942	16
1423	HOR3966	Hordeum vulgare L. convar. vulgare var. coeleste L.	6	n		Austria	Westendorf, Tirol		47.2631	11.6	AUTMAYR-22-32	18		E. Mayr, Rinn, Tirol		1922-01-01	19944	18
1424	HOR11470	Hordeum vulgare L. convar. vulgare var. coeleste L.	6	n		Austria	Linz		48.3272	14.2833				Karl Josef Müller, Neu Darchau		1994-01-01	56685
1425	HOR44	Hordeum vulgare L. convar. vulgare var. coeleste L.	6	n		Bulgaria			40.1033	29.3333				Inst. Pfl.-Bau u. -Zücht. Halle	B 1		16311	B 1
1426	HOR4946	Hordeum vulgare L. convar. vulgare var. coeleste L.	6	n		Czech	E Moravia / Velke Karlovice near Vsetin		49.3333	17.9928	CSKKUE-69-71	5		Fr. Kühn, Brno		1971-01-01	20869	5
1427	HOR7279	Hordeum vulgare L. convar. vulgare var. coeleste L.	6	n		Czech	E Moravia / Velke Karlovice near Vsetin		49.3333	17.9928	CSKKUE-69-71	4		Fr. Kühn, Brno		1971-01-01	23104	4
1428	HOR4813	Hordeum vulgare L. convar. vulgare var. violaceum Körn.	6	n		Denmark			56.25	9.5				Sort. Taastrup, Dänemark	144		20746	144
1429	HOR4815	Hordeum vulgare L. convar. vulgare var. violaceum Körn.	6	n		Denmark			56.25	9.5				Sort. Taastrup, Dänemark	157		20748	157
1430	HOR2558	Hordeum vulgare L. convar. vulgare var. duplinigrum Körn.	6	n		Ethiopia			9	40.3333				Inst. Pfl.-Zücht. Hohenthurm	Ab 1139/47		18590	Ab 1139/47	PI 194962
1431	HOR2876	Hordeum vulgare L. convar. vulgare var. coeleste L.	6	n		Ethiopia			9	40.3333				H. Kuckuck, Hannover		1959-01-01	18903
1432	HOR2877	Hordeum vulgare L. convar. vulgare var. himalayense (Rittig) Körn.	6	n		Ethiopia			9	40.3333				H. Kuckuck, Hannover		1959-01-01	18904		PI 195591
1433	HOR2878	Hordeum vulgare L. convar. vulgare var. violaceum Körn.	6	n		Ethiopia			9	40.3333				H. Kuckuck, Hannover		1959-01-01	18905
1434	HOR2879	Hordeum vulgare L. convar. vulgare var. himalayense (Rittig) Körn.	6	n		Ethiopia	Jimma, Markt		7.67833	36.8383	ETHKUCK-59	10		H. Kuckuck, Hannover		1959-01-01	18906	10
1435	HOR3285	Hordeum vulgare L. convar. vulgare var. revelatum Körn.	6	n		Ethiopia	Addis Abeba, Markt		9.01667	38.7333	ETHKUCK-59	0		H. Kuckuck, Hannover		1959-01-01	19286	0
1436	HOR3567	Hordeum vulgare L. convar. vulgare var. coeleste L.	6	n		Ethiopia	Addis Abeba, Markt		9.01667	38.7333	ETHKUCK-59	0		H. Kuckuck, Hannover		1959-01-01	19563	0
1437	HOR3568	Hordeum vulgare L. convar. vulgare var. coeleste L.	6	n		Ethiopia	Addis Abeba, Markt		9.01667	38.7333	ETHKUCK-59	0		H. Kuckuck, Hannover		1959-01-01	19564	0
1438	HOR3569	Hordeum vulgare L. convar. vulgare var. coeleste L.	6	n		Ethiopia	Addis Abeba, Markt		9.01667	38.7333	ETHKUCK-59	0		H. Kuckuck, Hannover		1959-01-01	19565	0
1439	HOR3570	Hordeum vulgare L. convar. vulgare var. coeleste L.	6	n		Ethiopia	Addis Abeba, Markt		9.01667	38.7333	ETHKUCK-59	0		H. Kuckuck, Hannover		1959-01-01	19566	0
1440	HOR3571	Hordeum vulgare L. convar. vulgare var. coeleste L.	6	n		Ethiopia	Addis Abeba, Markt		9.01667	38.7333	ETHKUCK-59	0		H. Kuckuck, Hannover		1959-01-01	19567	0	PI 58754
1441	HOR3573	Hordeum vulgare L. convar. vulgare var. coeleste L.	6	n		Ethiopia	Addis Abeba, Markt		9.01667	38.7333	ETHKUCK-59	0		H. Kuckuck, Hannover		1959-01-01	19569	0	PI 60535
1442	HOR3574	Hordeum vulgare L. convar. vulgare var. adis-abebae (Vavilov & Orlov) Mansf.	6	n		Ethiopia	Addis Abeba, Markt		9.01667	38.7333	ETHKUCK-59	0		H. Kuckuck, Hannover		1959-01-01	19570	0
1443	HOR3575	Hordeum vulgare L. convar. vulgare var. himalayense (Rittig) Körn.	6	n		Ethiopia	Addis Abeba, Markt		9.01667	38.7333	ETHKUCK-59	0		H. Kuckuck, Hannover		1959-01-01	19571	0	PI 195596
1444	HOR3576	Hordeum vulgare L. convar. vulgare var. himalayense (Rittig) Körn.	6	n		Ethiopia	Addis Abeba, Markt		9.01667	38.7333	ETHKUCK-59	0		H. Kuckuck, Hannover		1959-01-01	19572	0
1445	HOR3577	Hordeum vulgare L. convar. vulgare var. duplinigrum Körn.	6	n		Ethiopia	Addis Abeba, Markt		9.01667	38.7333	ETHKUCK-59	0		H. Kuckuck, Hannover		1959-01-01	19573	0	PI 194966
1446	HOR3584	Hordeum vulgare L. convar. vulgare var. coeleste L.	6	n		Ethiopia	Addis Abeba, Markt		9.01667	38.7333	ETHKUCK-59	0		H. Kuckuck, Hannover		1959-01-01	19580	0
1447	HOR3585	Hordeum vulgare L. convar. vulgare var. duplinigrum Körn.	6	n		Ethiopia	Addis Abeba, Markt		9.01667	38.7333	ETHKUCK-59	0		H. Kuckuck, Hannover		1959-01-01	19581	0	PI 194967
1448	HOR4620	Hordeum vulgare L. convar. vulgare var. trifurcatum (Schlecht.) Wender.	6	n		Ethiopia	Addis Abeba, Markt		9.01667	38.7333	ETHKUCK-59	0		H. Kuckuck, Hannover		1959-01-01	20581	0
1449	HOR4791	Hordeum vulgare L. convar. vulgare var. duplinigrum Körn.	6	n		Ethiopia			9	40.3333				Inst. Phytopath. Halle			20724		PI 194963
1450	HOR5165	Hordeum vulgare L. convar. vulgare var. himalayense (Rittig) Körn.	6	n		Ethiopia	Ethiopia		8	38			received: Jun-1924	Weltsort. Beltsville, Maryland, USA	CI 3944		21075	CI 3944
1451	HOR5195	Hordeum vulgare L. convar. vulgare var. duplinigrum Körn.	6	n		Ethiopia	Ethiopia		8	38			received: Nov-1926	Weltsort. Beltsville, Maryland, USA	CI 4358		21105	CI 4358	PI 194968
1452	HOR5212	Hordeum vulgare L. convar. vulgare var. duplinigrum Körn.	6	n		Ethiopia	Ethiopia		8	38			received: Nov-1926	Weltsort. Beltsville, Maryland, USA	CI 4372		21122	CI 4372	PI 194975
1453	HOR5214	Hordeum vulgare L. convar. vulgare var. adis-abebae (Vavilov & Orlov) Mansf.	6	n		Ethiopia	Ethiopia		8	38			received: Nov-1926	Weltsort. Beltsville, Maryland, USA	CI 4373		21124	CI 4373
1454	HOR5218	Hordeum vulgare L. convar. vulgare var. violaceum Körn.	6	n		Ethiopia	Ethiopia		8	38			1926-11-01	Weltsort. Beltsville, Maryland, USA	CI 4374		21128	CI 4374
1455	HOR5230	Hordeum vulgare L. convar. vulgare var. himalayense (Rittig) Körn.	6	n		Ethiopia	Ukraine, Kharkiv, Vavilov nursery, Valki Exp. Station		50	36.25			1930	Weltsort. Beltsville, Maryland, USA	CI 5786		21140	CI 5786
1456	HOR5360	Hordeum vulgare L. convar. vulgare var. himalayense (Rittig) Körn.	6	n		Ethiopia	Ethiopia		8	38			received: 17-Sep-1945	Weltsort. Beltsville, Maryland, USA	CI 7199		21270	CI 7199
1457	HOR5386	Hordeum vulgare L. convar. vulgare var. duplinigrum Körn.	6	n		Ethiopia	Ethiopia		8	38			received: 17-Sep-1945	Weltsort. Beltsville, Maryland, USA	CI 7220		21296	CI 7220	PI 194976
1458	HOR5404	Hordeum vulgare L. convar. vulgare var. himalayense (Rittig) Körn.	6	n		Ethiopia	Ethiopia		8	38			received: 17-Sep-1945	Weltsort. Beltsville, Maryland, USA	CI 7236		21314	CI 7236
1459	HOR5418	Hordeum vulgare L. convar. vulgare var. coeleste L.	6	n		Ethiopia	Ethiopia, Shewa, Addis Ababa, market	2327	9.03333	38.7			1950	Weltsort. Beltsville, Maryland, USA	CI 9591		21328	CI 9591	PI 193540
1460	HOR5544	Hordeum vulgare L. convar. vulgare var. coeleste L.	6	n		Ethiopia	Ethiopia, Gonder, Gondar, market	2137	12.6	37.4667			received: Apr-1951	Weltsort. Beltsville, Maryland, USA	CI 9719		21454	CI 9719	PI 193528
1461	HOR5545	Hordeum vulgare L. convar. vulgare var. coeleste L.	6	n		Ethiopia	Ethiopia, Gonder, Gondar, market	2137	12.6	37.4667			received: Apr-1951	Weltsort. Beltsville, Maryland, USA	CI 9720		21455	CI 9720	PI 193529
1462	HOR5546	Hordeum vulgare L. convar. vulgare var. coeleste L.	6	n		Ethiopia	Ethiopia, Gonder, Gondar, market	2137	12.6	37.4667			received: Apr-1951	Weltsort. Beltsville, Maryland, USA	CI 9721		21456	CI 9721	PI 193530
1463	HOR5547	Hordeum vulgare L. convar. vulgare var. duplinigrum Körn.	6	n		Ethiopia	Ethiopia, Gonder, Gondar, market	2137	12.6	37.4667			received: Apr-1951	Weltsort. Beltsville, Maryland, USA	CI 9722		21457	CI 9722	PI 194983
1464	HOR5548	Hordeum vulgare L. convar. vulgare var. himalayense (Rittig) Körn.	6	n		Ethiopia	Ethiopia, Gonder, Gondar, market	2137	12.6	37.4667			received: Apr-1951	Weltsort. Beltsville, Maryland, USA	CI 9723		21458	CI 9723
1465	HOR5557	Hordeum vulgare L. convar. vulgare var. coeleste L.	6	n		Ethiopia	Ethiopia, Gonder, Gondar, market	2137	12.6	37.4667			received: Apr-1951	Weltsort. Beltsville, Maryland, USA	CI 9731		21467	CI 9731	PI 193532
1466	HOR5562	Hordeum vulgare L. convar. vulgare var. coeleste L.	6	n		Ethiopia	Ethiopia, Shewa, Addis Ababa, market	2327	9.03333	38.7			received: Apr-1951	Weltsort. Beltsville, Maryland, USA	CI 9736		21472	CI 9736	PI 193541
1467	HOR5563	Hordeum vulgare L. convar. vulgare var. nudipyramidatum Körn.	6	n		Ethiopia	Ethiopia, Shewa, Addis Ababa, market	2327	9.03333	38.7			received: Apr-1951	Weltsort. Beltsville, Maryland, USA	CI 9737		21473	CI 9737
1468	HOR5564	Hordeum vulgare L. convar. vulgare var. himalayense (Rittig) Körn.	6	n		Ethiopia	Ethiopia, Shewa, Addis Ababa, market	2327	9.03333	38.7			received: Apr-1951	Weltsort. Beltsville, Maryland, USA	CI 9738		21474	CI 9738
1469	HOR5565	Hordeum vulgare L. convar. vulgare var. coeleste L.	6	n		Ethiopia	Ethiopia, Shewa, Addis Ababa, market	2327	9.03333	38.7			received: Apr-1951	Weltsort. Beltsville, Maryland, USA	CI 9739		21475	CI 9739	PI 193776
1470	HOR5566	Hordeum vulgare L. convar. vulgare var. himalayense (Rittig) Körn.	6	n		Ethiopia	Ethiopia, Shewa, Addis Ababa, market	2327	9.03333	38.7			received: Apr-1951	Weltsort. Beltsville, Maryland, USA	CI 9740		21476	CI 9740
1471	HOR5567	Hordeum vulgare L. convar. vulgare var. coeleste L.	6	n		Ethiopia	Ethiopia, Shewa, Addis Ababa, market	2327	9.03333	38.7			received: Apr-1951	Weltsort. Beltsville, Maryland, USA	CI 9741		21477	CI 9741	PI 193778
1472	HOR5568	Hordeum vulgare L. convar. vulgare var. himalayense (Rittig) Körn.	6	n		Ethiopia	Ethiopia, Shewa, Addis Ababa, market	2327	9.03333	38.7			received: Apr-1951	Weltsort. Beltsville, Maryland, USA	CI 9742		21478	CI 9742
1473	HOR5591	Hordeum vulgare L. convar. vulgare var. coeleste L.	6	n		Ethiopia	Ethiopia, Shewa, Ambo, market	2145	8.98333	37.85			1951-02-01	Weltsort. Beltsville, Maryland, USA	CI 9769		21501	CI 9769	PI 193780
1474	HOR5594	Hordeum vulgare L. convar. vulgare var. coeleste L.	6	n		Ethiopia	Ethiopia, Shewa, Ambo, market	2145	8.98333	37.85			1951-02-01	Weltsort. Beltsville, Maryland, USA	CI 9771		21504	CI 9771	PI 193781
1475	HOR5682	Hordeum vulgare L. convar. vulgare var. coeleste L.	6	n		Ethiopia	Ethiopia, Shewa, Ambo	2145	8.98333	37.85			received: 24-Mar-1952	Weltsort. Beltsville, Maryland, USA	CI 9884		21592	CI 9884	PI 193779
1476	HOR5692	Hordeum vulgare L. convar. vulgare var. coeleste L.	6	n		Ethiopia	Ethiopia, Shewa, Addis Ababa, market	2327	9.03333	38.7			1950	Weltsort. Beltsville, Maryland, USA	CI 9971		21602	CI 9971	PI 193779
1477	HOR5694	Hordeum vulgare L. convar. vulgare var. revelatum Körn.	6	n		Ethiopia	Ethiopia, Shewa, Addis Ababa, market	2327	9.03333	38.7			1950	Weltsort. Beltsville, Maryland, USA	CI 9973		21604	CI 9973
1478	HOR5696	Hordeum vulgare L. convar. vulgare var. himalayense (Rittig) Körn.	6	n		Ethiopia	Ethiopia, Shewa, Addis Ababa, market	2327	9.03333	38.7			1950	Weltsort. Beltsville, Maryland, USA	CI 9975		21606	CI 9975
1479	HOR5697	Hordeum vulgare L. convar. vulgare var. coeleste L.	6	n		Ethiopia	Ethiopia, Kefa, Jimma, market	1829	7.66667	36.8333			14-Dec-1950	Weltsort. Beltsville, Maryland, USA	CI 9976		21607	CI 9976	PI 193533
1480	HOR5698	Hordeum vulgare L. convar. vulgare var. duplinigrum Körn.	6	n		Ethiopia	Ethiopia, Kefa, Jimma, market	1829	7.66667	36.8333			14-Dec-1950	Weltsort. Beltsville, Maryland, USA	CI 9977		21608	CI 9977	PI 194984
1481	HOR5703	Hordeum vulgare L. convar. vulgare var. coeleste L.	6	n		Ethiopia	Ethiopia, Kefa, Jimma, market	1829	7.66667	36.8333			14-Dec-1950	Weltsort. Beltsville, Maryland, USA	CI 9981		21613	CI 9981	PI 193534
1483	HOR5715	Hordeum vulgare L. convar. vulgare var. revelatum Körn.	6	n		Ethiopia	Ethiopia, Kefa, Jimma, market	1829	7.66667	36.8333			14-Dec-1950	Weltsort. Beltsville, Maryland, USA	CI 10402		21625	CI 10402
1484	HOR5920	Hordeum vulgare L. convar. vulgare var. himalayense (Rittig) Körn.	6	n		Ethiopia	Ethiopia, Shewa, Addis Ababa	2327	9.03333	38.7			received: 30-Mar-1964	Weltsort. Beltsville, Maryland, USA	CI 12181		21830	CI 12181			H-2189
1485	HOR5957	Hordeum vulgare L. convar. vulgare var. coeleste L.	6	n		Ethiopia	Ethiopia, Harer, Bischam Harawatscha	2371	9.16667	41.0333			received: 30-Mar-1964	Weltsort. Beltsville, Maryland, USA	CI 12216		21867	CI 12216	PI 193533		H-2225
1486	HOR5958	Hordeum vulgare L. convar. vulgare var. himalayense (Rittig) Körn.	6	n		Ethiopia	Ethiopia, Welo, Zia	2359	11.45	39.3667			received: 30-Mar-1964	Weltsort. Beltsville, Maryland, USA	CI 12217		21868	CI 12217			H-2226
1487	HOR5959	Hordeum vulgare L. convar. vulgare var. coeleste L.	6	n		Ethiopia	Ethiopia, Shewa, Addis Ababa	2327	9.03333	38.7			received: 30-Mar-1964	Weltsort. Beltsville, Maryland, USA	CI 12219		21869	CI 12219	PI 193539		H-2228
1488	HOR5960	Hordeum vulgare L. convar. vulgare var. duplinigrum Körn.	6	n		Ethiopia	Ethiopia, Welega, Dembi Dollo	1750	8.53333	34.8			received: 30-Mar-1964	Weltsort. Beltsville, Maryland, USA	CI 12220		21870	CI 12220	PI 195578		H-2229
1489	HOR5961	Hordeum vulgare L. convar. vulgare var. duplinigrum Körn.	6	n		Ethiopia	Ethiopia, Welega, Dembi Dollo	1750	8.53333	34.8			received: 30-Mar-1964	Weltsort. Beltsville, Maryland, USA	CI 12221		21871	CI 12221	PI 195579		H-2230
1490	HOR5975	Hordeum vulgare L. convar. vulgare var. revelatum Körn.	6	n		Ethiopia	Ethiopia, Shewa, Addis Ababa	2327	9.03333	38.7			received: 30-Mar-1964	Weltsort. Beltsville, Maryland, USA	CI 12229		21885	CI 12229			H-2746
1491	HOR6131	Hordeum vulgare L. convar. vulgare var. coeleste L.	6	n		Ethiopia	Ethiopia, Shewa, Asmara road, 60 km northeast of Addis Ababa	2450	9.23333	39.1833			1963	Weltsort. Beltsville, Maryland, USA	CI 12618		22041	CI 12618	PI 193782
1492	HOR6132	Hordeum vulgare L. convar. vulgare var. coeleste L.	6	n		Ethiopia	Ethiopia, Shewa, Asmara road, 60 km northeast of Addis Ababa	2450	9.23333	39.1833			1963	Weltsort. Beltsville, Maryland, USA	CI 12619		22042	CI 12619	PI 193783
1493	HOR6134	Hordeum vulgare L. convar. vulgare var. himalayense (Rittig) Körn.	6	n		Ethiopia	Ethiopia, Shewa, Asmara road, 60 km northeast of Addis Ababa	2450	9.23333	39.1833			1963	Weltsort. Beltsville, Maryland, USA	CI 12621		22044	CI 12621
1494	HOR6356	Hordeum vulgare L. convar. vulgare var. coeleste L.	6	n		Ethiopia	Ethiopia, Shewa, Fiche road, 77 mi. northwest of Addis Ababa	3020	9.81667	38.65			1964	Weltsort. Beltsville, Maryland, USA	CI 12902		22266	CI 12902	PI 193785
1495	HOR6360	Hordeum vulgare L. convar. vulgare var. revelatum Körn.	6	n		Ethiopia	Ethiopia, Kefa, 15 mi. south of Jimma	2318	7.46667	36.8833			1964	Weltsort. Beltsville, Maryland, USA	CI 12906		22270	CI 12906
1496	HOR6361	Hordeum vulgare L. convar. vulgare var. revelatum Körn.	6	n		Ethiopia	Ethiopia, Kefa, 15 mi. south of Jimma	2318	7.46667	36.8833			1964	Weltsort. Beltsville, Maryland, USA	CI 12907		22271	CI 12907
1499	HOR6389	Hordeum vulgare L. convar. vulgare var. coeleste L.	6	n		Ethiopia	Ethiopia, Shewa, near Debre Berhan, 77 mi. northeast of Addis Ababa	2867	9.68333	39.5333			1963	Weltsort. Beltsville, Maryland, USA	CI 12930		22299	CI 12930	PI 193786
1500	HOR6404	Hordeum vulgare L. convar. vulgare var. duplinigrum Körn.	6	n		Ethiopia	Ethiopia, Gojam, Debre Markos, Market	2470	10.35	37.7333			1964	Weltsort. Beltsville, Maryland, USA	CI 12937		22314	CI 12937	PI 194982
1502	HOR6453	Hordeum vulgare L. convar. vulgare var. coeleste L.	6	n		Ethiopia	Ethiopia, Shewa, 100 mi. south of Debre Markos, village market	3050	9.78333	38.7667			1964	Weltsort. Beltsville, Maryland, USA	CI 12956		22363	CI 12956	PI 193538
1503	HOR6454	Hordeum vulgare L. convar. vulgare var. himalayense (Rittig) Körn.	6	n		Ethiopia	Ethiopia, Shewa, 100 mi. south of Debre Markos, village market	3050	9.78333	38.7667			1964	Weltsort. Beltsville, Maryland, USA	CI 12956		22364	CI 12956
1504	HOR6462	Hordeum vulgare L. convar. vulgare var. coeleste L.	6	n		Ethiopia	Ethiopia, Shewa, Adaba, near Shashamanne, market	2348	7	39.4			1964	Weltsort. Beltsville, Maryland, USA	CI 12959		22372	CI 12959	PI 193539
1505	HOR6474	Hordeum vulgare L. convar. vulgare var. coeleste L.	6	n		Ethiopia	Ethiopia, Shewa, Debre Berhan, northeast of Addis Ababa, market		9.68333	39.5333			1964	Weltsort. Beltsville, Maryland, USA	CI 12963		22384	CI 12963	PI 193784
1506	HOR6477	Hordeum vulgare L. convar. vulgare var. himalayense (Rittig) Körn.	6	n		Ethiopia	Ethiopia, Shewa, Debre Berhan, northeast of Addis Ababa, market	2775	9.68333	39.5333			1964	Weltsort. Beltsville, Maryland, USA	CI 12963		22387	CI 12963
1507	HOR6479	Hordeum vulgare L. convar. vulgare var. himalayense (Rittig) Körn.	6	n		Ethiopia	Ethiopia, Kefa, Santamma, Jimma area, market	2410	7.71667	36.6167			1964	Weltsort. Beltsville, Maryland, USA	CI 12964		22389	CI 12964
1508	HOR6681	Hordeum vulgare L. convar. vulgare var. revelatum Körn.	6	n		Ethiopia	Ethiopia		9	40.3333			1927	VIR Leningrad	8567		22590	8567
1509	HOR6690	Hordeum vulgare L. convar. vulgare var. duplinigrum Körn.	6	n		Ethiopia	Ethiopia		9	40.3333			1927	VIR Leningrad	8658		22599	8658	PI 194977
1510	HOR6699	Hordeum vulgare L. convar. vulgare var. duplinigrum Körn.	6	n		Ethiopia	Ethiopia		9	40.3333			1927	VIR Leningrad	8693		22608	8693	PI 194978
1511	HOR6703	Hordeum vulgare L. convar. vulgare var. nudipyramidatum Körn.	6	n		Ethiopia	Ethiopia		9	40.3333			1927	VIR Leningrad	8702		22612	8702
1512	HOR6833	Hordeum vulgare L. convar. vulgare var. himalayense (Rittig) Körn.	6	n		Ethiopia	Ethiopia		9	40.3333			1927	VIR Leningrad	8600		22740	8600
1513	HOR6847	Hordeum vulgare L. convar. vulgare var. duplinigrum Körn.	6	n		Ethiopia	Ethiopia, Tigre		14.0306	38.3167			1927	VIR Leningrad	8682		22754	8682	PI 195575
1514	HOR6848	Hordeum vulgare L. convar. vulgare var. duplinigrum Körn.	6	n		Ethiopia	Ethiopia		9	40.3333			1927	VIR Leningrad	8690		22755	8690	PI 194979
1515	HOR6858	Hordeum vulgare L. convar. vulgare var. duplinigrum Körn.	6	n		Ethiopia	Ethiopia, Tigre		14.0306	38.3167			1927	VIR Leningrad	8704		22765	8704	PI 195576
1516	HOR6862	Hordeum vulgare L. convar. vulgare var. coeleste L.	6	n		Ethiopia	Ethiopia, Tigre		14.0306	38.3167			1927	VIR Leningrad	8710		22769	8710	PI 193787
1517	HOR6863	Hordeum vulgare L. convar. vulgare var. duplinigrum Körn.	6	n		Ethiopia	Ethiopia, Tigre		14.0306	38.3167			1927	VIR Leningrad	8710		22770	8710	PI 195576
1518	HOR6877	Hordeum vulgare L. convar. vulgare var. duplinigrum Körn.	6	n		Ethiopia	Ethiopia		9	40.3333			1927	VIR Leningrad	8726		22784	8726	PI 194980
1519	HOR6884	Hordeum vulgare L. convar. vulgare var. revelatum Körn.	6	n		Ethiopia	Ethiopia		9	40.3333			1927	VIR Leningrad	8742		22791	8742
1520	HOR9065	Hordeum vulgare L. convar. vulgare var. duplinigrum Körn.	6	n		Ethiopia			9	40.3333				Genbank Bari, Italien	MG 70044	1973-01-01	24746	MG 70044	PI 194965
1521	HOR9496	Hordeum vulgare L. convar. vulgare var. himalayense (Rittig) Körn.	6	n		Ethiopia	Ethiopia		8	38			received: Jun-1924	Weltsort. Beltsville, Maryland, USA	CI 3944	1982-01-01	25153	CI 3944			Abyssinian
1522	HOR10303	Hordeum vulgare L. convar. vulgare var. coeleste L.	6	n		Ethiopia	Arsi, Asela woreda / Aleltu Shala, 12 km from Asela to Bekoji		7.94944	39.1397	ETH-84	208 814				1984-01-01	25917	208 814	PI 60547
1523	HOR10351	Hordeum vulgare L. convar. vulgare var. coeleste L.	6	n		Ethiopia	Region: Gamo Gofa, Wereda: Chencha, Ort: Dorzie Lakana Maldo	2570	6.25	37.5667	ETH-84	208 842	1984-01-12			1984-01-01	77915	208 842	PI 193794
1524	HOR10485	Hordeum vulgare L. convar. vulgare var. himalayense (Rittig) Körn.	6	n		Ethiopia	Arsi, Asela wereda / Aleltu Shala, 12 km von Asela auf Weg nach Bekoji, Dreschplatz		7.94944	39.1397	ETH-84	208 814				1984-01-01	26191	208 814
1525	HOR10520	Hordeum vulgare L. convar. vulgare var. himalayense (Rittig) Körn.	6	n		Ethiopia	Shewa, Chelia wereda / Jarso Silasie, 14 km von Abzweig Gedo-Fincha auf Weg nach Fincha		9.01667	37.3167	ETH-84	208 908				1984-01-01	26225	208 908
1526	HOR10521	Hordeum vulgare L. convar. vulgare var. himalayense (Rittig) Körn.	6	n		Ethiopia	Shewa, Chelia wereda / Jarso Silasie, 14 km von Abzweig Gedo-Fincha auf Weg nach Fincha		9.01667	37.3167	ETH-84	208 908				1984-01-01	26226	208 908
1527	HOR10524	Hordeum vulgare L. convar. vulgare var. coeleste L.	6	n		Ethiopia	Shewa, Chelia wereda / Mida Hatie, 21 km von Abzweig Gedo-Fincha auf Weg nach Fincha		9.01667	37.3167	ETH-84	208 910				1987-01-01	26229	208 910	PI 193795
1528	HOR11412	Hordeum vulgare L. convar. vulgare var. coeleste L.	6	n		Ethiopia			9	40.3333				Karl Josef Müller, Neu Darchau		1994-01-01	56429
1529	HOR11425	Hordeum vulgare L. convar. vulgare var. coeleste L.	6	n		Ethiopia	Shewa, market in Addis Ababa		9.03333	38.7				Karl Josef Müller, Neu Darchau		1994-01-01	56529		PI 193798
1530	HOR11438	Hordeum vulgare L. convar. vulgare var. coeleste L.	6	n		Ethiopia	Shewa, Asmara road, 60 km northeast of Addis Ababa	2450	9.03333	38.7				Karl Josef Müller, Neu Darchau		1994-01-01	56640		PI 193794
1531	HOR11439	Hordeum vulgare L. convar. vulgare var. violaceum Körn.	6	n		Ethiopia	Kefa, Jimma Markt	2135	7.66667	36.8333				Karl Josef Müller, Neu Darchau		1994-01-01	56641
1532	HOR11444	Hordeum vulgare L. convar. vulgare var. himalayense (Rittig) Körn.	6	n		Ethiopia	Kefa, Jimma Markt	2135	7.66667	36.8333				Karl Josef Müller, Neu Darchau		1994-01-01	56653
1533	HOR11462	Hordeum vulgare L. convar. vulgare var. coeleste L.	6	n		Ethiopia			9	40.3333				Karl Josef Müller, Neu Darchau		1994-01-01	56674	E 363/1
1534	HOR11464	Hordeum vulgare L. convar. vulgare var. coeleste L.	6	n		Ethiopia			9	40.3333				Karl Josef Müller, Neu Darchau		1994-01-01	56676	E 363/8
1535	HOR11467	Hordeum vulgare L. convar. vulgare var. coeleste L.	6	n		Ethiopia	Holetta		9.06667	38.0917				Karl Josef Müller, Neu Darchau		1994-01-01	56679	GAW 152-11	PI 193788
1536	HOR11468	Hordeum vulgare L. convar. vulgare var. himalayense (Rittig) Körn.	6	n		Ethiopia	Shewa, 94 km east of Ambo		9	39.0833				Karl Josef Müller, Neu Darchau		1994-01-01	56680	GAW 131-7
1537	HOR11469	Hordeum vulgare L. convar. vulgare var. coeleste L.	6	n		Ethiopia	Holetta		9.06667	38.0917				Karl Josef Müller, Neu Darchau		1994-01-01	56684	GAW 152-2	PI 193789
1538	HOR2021	Hordeum vulgare L. convar. vulgare var. violaceum Körn.	6	n		France			46.2167	2.21361				MPI Zücht.-Forsch. Voldagsen	H 997		18136	H 997
1540	HOR11443	Hordeum vulgare L. convar. vulgare var. coeleste L.	6	n		Germany			51.1756	10.4914				Karl Josef Müller, Neu Darchau		1994-01-01	56652
1541	HOR133	Hordeum vulgare L. convar. vulgare var. violaceum Körn.	6	n		Greece			39.0742	21.8242				Inst. Pfl.-Bau u. -Zücht. Halle	G 2		16391	G 2
1542	HOR1975	Hordeum vulgare L. convar. vulgare var. coeleste L.	6	n		Hungary			47.1622	19.5031				Landw. Bot. Gart. Budapest, Ungarn			18096
1543	HOR139	Hordeum vulgare L. convar. vulgare var. coeleste L.	6	n		Italy			41.8717	12.5825				Inst. Pfl.-Bau u. -Zücht. Halle	I 9		16395	I 9
1544	HOR1366	Hordeum vulgare L. convar. vulgare var. coeleste L.	6	n		Italy			41.8717	12.5825				Inst. Pfl.-Bau u. -Zücht. Halle	I 8a		17532	I 8a
1545	HOR4456	Hordeum vulgare L. convar. vulgare var. coeleste L.	6	n		Italy	Italy, LATIUM		41.655	12.9894			1926	VIR Leningrad	8441		20421	8441
1546	HOR11124	Hordeum vulgare L. convar. vulgare var. coeleste L.	6	n		Italy	Astrio (Breno) BS	800	45.8719	10.3017	ITA-91	11705 C	1991-09-08			1993-01-01	81427	11705 C
1547	HOR10152	Hordeum vulgare L. convar. vulgare var. coeleste L.	6	n		Libya	Fezzan / Al Budair		26.2258	14.8831	LBY-83	8047	1983-04-27			1983-01-01	25794	8047
1548	HOR10154	Hordeum vulgare L. convar. vulgare var. adis-abebae (Vavilov & Orlov) Mansf.	6	n		Libya	Fezzan / Goddva	450	26.5578	13.7147	LBY-83	8821	1983-04-29			1983-01-01	25796	8821
1549	HOR10159	Hordeum vulgare L. convar. vulgare var. adis-abebae (Vavilov & Orlov) Mansf.	6	n		Libya	Fezzan / Garagara, 50 km Ö vonAwbari	430	26.6789	12.7294	LBY-83	8995	1983-04-28			1983-01-01	25801	8995
1550	HOR11465	Hordeum vulgare L. convar. vulgare var. coeleste L.	6	n		Morocco			31.7417	-7.0925				Karl Josef Müller, Neu Darchau		1994-01-01	56677	MOR 11/1
1552	HOR1369	Hordeum vulgare L. convar. vulgare var. coeleste L.	6	n		Romania			45.9431	24.9667				Bot. Gart. Univ. Cluj-Napoca, Rumänien			17535
1553	BCC1478	Hordeum vulgare L. convar. vulgare var. asiaticum (Vavilov) Mansf.	6	n		Russia			55.45	37.42						2004-01-01	638496				K 9537
1554	HOR7428	Hordeum vulgare L. convar. vulgare var. nuditonsum (Körn.) Mansf.	6	n		Russia	Russia, Leningrad		57.8944	30.8436			1969	VIR Leningrad	20246		23251	20246
1555	HOR8268	Hordeum vulgare L. convar. vulgare var. himalayense (Rittig) Körn.	6	n		Russia	Russia, Vologda		56.215	39.8767			1927	VIR Leningrad	K 9647		23975	K 9647
1556	HOR11293	Hordeum vulgare L. convar. vulgare var. coeleste L.	6	n		Switzerland			46.8333	8.33333				unbekannt		1992-01-01	87740
1557	HOR211	Hordeum vulgare L. convar. vulgare var. coeleste L.	6	n		Ukraine	Char'kov		50.0992	36.4872				Inst. Pfl.-Bau u. -Zücht. Halle	Rs 20		16467	Rs 20
Excluded from analyses
244	HOR10617	Hordeum vulgare L. convar. distichon (L.) Alef. var. nigrescens Körn.	2	H		Iraq			35.1333	43.4667
354	HOR7352	Hordeum vulgare L. convar. distichon (L.) Alef. var. nutans (Rode) Alef.	2	H		Slovakia			48.4833	19.6667
358	HOR7356	Hordeum vulgare L. convar. distichon (L.) Alef. var. nutans (Rode) Alef.	2	H		Slovakia			48.2389	20.1094
847	HOR3998	Hordeum vulgare L. convar. vulgare var. hybernum Viborg	6	H		Greece			39.0742	21.8242
1372	HOR11460	Hordeum vulgare L. convar. distichon (L.) Alef. var. nudum (L.) Alef.	2	n		Germany			51.1756	10.4914
1402	HOR4464	Hordeum vulgare L. convar. distichon (L.) Alef. var. nudum (L.) Alef.	2	n		Russia			42.1431	47.0947

## Sheet: Table S1b
Table S1b
Entry no.	Accession name	Taxonomical classification	Row type (2 vs. 6)	Naked/Hulled	Row type (further information)	Country of origin	Collection site	Altitude	Latitude	Longitude	Collection mission	K=2	K=3	K=4	K=5	K=6	K=7	K=8	K=9	K=10	K=11	K=12	K=13	K=14	K=15	K=16	K=17	K=18	K=19	K=20	Heading date @ GS53 (DAS)	Spike length at maturity (cm)	Plant height at maturity (cm)	HvCEN haplotype	Selected for LRC648
1	BCC3	Hordeum vulgare L. convar. distichon (L.) Alef. var. nutans (Rode) Alef.	2	H		Afghanistan			34.5331	69.1661		2	3	1	2	1	4	1	Admixed	Admixed	Admixed	Admixed	Admixed	Admixed	Admixed	Admixed	Admixed	12	5	9	55	8.75	85	I	1
2	HOR1377	Hordeum vulgare L. convar. distichon (L.) Alef. var. nutans (Rode) Alef.	2	H		Afghanistan	Hindukusch / Turkistan. Hügelland		35	71.1504	*HIND-35/36	Admixed	3	1	2	1	4	1	7	Admixed	3	Admixed	Admixed	Admixed	Admixed	Admixed	Admixed	Admixed	5	9					*
3	HOR1512	Hordeum vulgare L. convar. distichon (L.) Alef. var. nigrescens Körn.	2	H		Afghanistan	Hindukusch		35	71.1504	*HIND-35/36	2	2	Admixed	Admixed	Admixed	Admixed	Admixed	8	7	Admixed	Admixed	Admixed	Admixed	6	Admixed	4	3	6	4					*
4	HOR1675	Hordeum vulgare L. convar. distichon (L.) Alef. var. medicum Körn.	2	H		Afghanistan	Hindukusch		35	71.1504	*HIND-35/36	Admixed	3	1	2	5	3	4	Admixed	7	7	8	Admixed	2	6	14	7	12	Admixed	Admixed	72	9.25	76		4
5	HOR1707	Hordeum vulgare L. convar. distichon (L.) Alef. var. nutans (Rode) Alef.	2	H		Afghanistan	Hindukusch / Hohes Chitral		35.8833	71.5	*HIND-35/36	2	3	1	2	5	3	4	5	7	7	12	7	14	5	3	5	17	8	17	51	8.5	65	III	5
7	HOR1751	Hordeum vulgare L. convar. distichon (L.) Alef. var. nutans (Rode) Alef.	2	H		Afghanistan	Hindukusch		35	71.1504	*HIND-35/36	2	3	1	2	5	3	4	5	7	7	8	7	2	6	3	14	Admixed	8	17	52	7.75	58		7
8	HOR1794	Hordeum vulgare L. convar. distichon (L.) Alef. var. nutans (Rode) Alef.	2	H		Afghanistan	Hindukusch / Turkistan. Hügelland		35	71.1504	*HIND-35/36	Admixed	3	1	2	Admixed	Admixed	Admixed	Admixed	Admixed	Admixed	8	Admixed	2	Admixed	Admixed	Admixed	Admixed	5	Admixed	64	11.5	90		8
9	HOR4467	Hordeum vulgare L. convar. distichon (L.) Alef. var. nutans (Rode) Alef.	2	H		Afghanistan			34.5331	69.1661		2	3	1	2	5	3	4	5	7	7	Admixed	7	Admixed	6	3	14	Admixed	8	17					*
10	HOR4826	Hordeum vulgare L. convar. distichon (L.) Alef. var. nutans (Rode) Alef.	2	H		Afghanistan	Rabat Reny	2200	34	66		2	3	1	2	1	4	1	Admixed	Admixed	Admixed	Admixed	Admixed	Admixed	Admixed	Admixed	Admixed	Admixed	5	9					*
11	BCC2	Hordeum vulgare L. convar. distichon (L.) Alef.	2	H		Afghanistan			34.5331	69.1661		2	3	1	2	1	4	1	Admixed	Admixed	3	Admixed	Admixed	Admixed	Admixed	Admixed	Admixed	Admixed	5	9	54	9	75		11
12	HOR754	Hordeum vulgare L. convar. distichon (L.) Alef. var. nutans (Rode) Alef.	2	H		Albania	Borowa, S		41.1	20.0667	*BALK-41	2	Admixed	4	4	6	5	2	Admixed	Admixed	Admixed	4	Admixed	Admixed	Admixed	Admixed	Admixed	Admixed	Admixed	Admixed					*
13	HOR938	Hordeum vulgare L. convar. distichon (L.) Alef. var. nutans (Rode) Alef.	2	H		Albania	Drebac		41.15	20.55	*BALK-41	2	Admixed	4	Admixed	Admixed	Admixed	Admixed	Admixed	Admixed	Admixed	Admixed	5	Admixed	Admixed	Admixed	4	Admixed	Admixed	Admixed					*
14	HOR939	Hordeum vulgare L. convar. distichon (L.) Alef. var. nutans (Rode) Alef.	2	H		Albania	Vernitza		41.7	20.8833	*BALK-41	2	2	4	4	6	5	2	8	8	4	4	5	5	Admixed	Admixed	4	Admixed	12	Admixed					*
15	HOR964	Hordeum vulgare L. convar. distichon (L.) Alef. var. nutans (Rode) Alef.	2	H		Albania	Bardhiloj		41.3333	19.8311	*BALK-41	2	Admixed	4	4	Admixed	Admixed	Admixed	8	Admixed	Admixed	Admixed	5	5	Admixed	Admixed	4	3	Admixed	4					*
16	HOR965	Hordeum vulgare L. convar. distichon (L.) Alef. var. nutans (Rode) Alef.	2	H		Albania	Bardhiloj		41.3333	19.8311	*BALK-41	2	2	Admixed	Admixed	Admixed	Admixed	Admixed	8	7	4	Admixed	5	5	Admixed	7	4	3	6	4	59	10.5	76		NS
17	HOR1270	Hordeum vulgare L. convar. distichon (L.) Alef. var. nutans (Rode) Alef.	2	H		Albania	Vlesh		41.8117	20.4278	*BALK-41	2	2	4	4	6	5	2	Admixed	8	Admixed	4	Admixed	Admixed	Admixed	Admixed	Admixed	Admixed	12	Admixed					*
18	HOR1389	Hordeum vulgare L. convar. distichon (L.) Alef. var. nutans (Rode) Alef.	2	H		Albania	Vernitza		41.7	20.8833	*BALK-41	2	2	4	4	4	5	3	3	8	6	1	8	13	12	1	Admixed	Admixed	12	Admixed					*
19	HOR10092	Hordeum vulgare L. convar. distichon (L.) Alef. var. nutans (Rode) Alef.	2	H		Algeria	Algeria		36.7	3.21667		2	Admixed	4	4	6	5	2	6	8	11	4	2	3	Admixed	10	16	Admixed	12	Admixed	73	16	100		19
20	HOR4468	Hordeum vulgare L. convar. distichon (L.) Alef. var. nutans (Rode) Alef.	2	H		Armenia	Armenien		40.1833	44.5167		2	3	1	2	5	3	4	5	Admixed	7	12	7	14	5	3	5	17	8	17					*
21	HOR4724	Hordeum vulgare L. convar. distichon (L.) Alef. var. nutans (Rode) Alef.	2	H		Armenia	Armenien		40.1833	44.5167		2	3	Admixed	Admixed	5	3	4	5	4	9	12	7	14	5	16	5	17	2	16	64	10.5	92		NS
22	HOR4728	Hordeum vulgare L. convar. distichon (L.) Alef. var. nutans (Rode) Alef.	2	H		Armenia	Armenien		40.1833	44.5167		2	3	1	2	5	3	4	5	Admixed	7	12	7	14	5	3	5	17	8	17					*
24	HOR10707	Hordeum vulgare L. convar. distichon (L.) Alef. var. nutans (Rode) Alef.	2	H		Armenia	Razdan Kol., Solakskij	200	40.1833	44.5167	SUNCAUC-86	2	3	1	2	5	3	4	5	7	7	12	7	14	5	3	Admixed	Admixed	8	17					*
25	HOR91	Hordeum vulgare L. convar. distichon (L.) Alef. var. erectum (Rode) Alef.	2	H		Austria	Achenkirchen		47.5267	11.7086		2	Admixed	Admixed	Admixed	6	Admixed	Admixed	8	Admixed	4	4	5	5	1	7	3	16	13	12	64	10.5	66		NS
26	HOR108	Hordeum vulgare L. convar. distichon (L.) Alef. var. erectum (Rode) Alef.	2	H		Austria			48.2	16.35		2	Admixed	Admixed	3	6	1	Admixed	8	10	4	4	5	5	1	7	3	16	13	Admixed	66	9	91		26
27	HOR814	Hordeum vulgare L. convar. distichon (L.) Alef. var. erectum (Rode) Alef.	2	H		Austria	Achenkirchen		47.5267	11.7086		2	Admixed	Admixed	Admixed	6	Admixed	Admixed	8	Admixed	4	4	5	5	1	7	3	16	13	12	69	10	74		NS
28	HOR825	Hordeum vulgare L. convar. distichon (L.) Alef. var. nutans (Rode) Alef.	2	H		Austria			48.2	16.35		2	Admixed	Admixed	Admixed	6	Admixed	Admixed	Admixed	Admixed	Admixed	4	Admixed	Admixed	1	9	3	13	13	8					*
29	HOR826	Hordeum vulgare L. convar. distichon (L.) Alef. var. nutans (Rode) Alef.	2	H		Austria			48.2	16.35		2	Admixed	Admixed	Admixed	6	Admixed	Admixed	Admixed	Admixed	Admixed	4	Admixed	Admixed	1	9	3	13	13	8					*
30	HOR828	Hordeum vulgare L. convar. distichon (L.) Alef. var. nutans (Rode) Alef.	2	H		Austria			48.2	16.35		2	1	Admixed	Admixed	6	1	Admixed	Admixed	10	Admixed	Admixed	Admixed	Admixed	1	9	3	13	13	Admixed	72	15	95		30
31	HOR947	Hordeum vulgare L. convar. distichon (L.) Alef. var. nutans (Rode) Alef.	2	H		Austria	Griesi i. Sellrain		47.5267	11.2139		2	2	4	4	6	5	2	6	8	11	4	2	3	13	10	16	Admixed	12	11	67	13	84		NS
32	HOR1174	Hordeum vulgare L. convar. distichon (L.) Alef. var. nutans (Rode) Alef.	2	H		Austria			48.2	16.35		2	Admixed	Admixed	Admixed	6	Admixed	Admixed	Admixed	Admixed	Admixed	4	Admixed	Admixed	1	9	3	13	13	8					*
34	HOR2348	Hordeum vulgare L. convar. distichon (L.) Alef. var. erectum (Rode) Alef.	2	H		Austria	Tirol / Sulztal		47.2631	11.6		2	Admixed	Admixed	3	6	1	Admixed	8	10	4	4	5	5	1	7	3	16	13	Admixed	72	9	65		NS
35	HOR2404	Hordeum vulgare L. convar. distichon (L.) Alef. var. erectum (Rode) Alef.	2	H		Austria	Griesi i. Sellrain		47.5267	11.2139		2	1	Admixed	3	6	Admixed	2	8	Admixed	4	4	5	5	1	7	3	16	13	Admixed					*
36	HOR3746	Hordeum vulgare L. convar. distichon (L.) Alef. var. nutans (Rode) Alef.	2	H		Austria			48.2	16.35		2	Admixed	Admixed	Admixed	6	Admixed	2	8	Admixed	4	4	5	5	1	7	3	Admixed	Admixed	Admixed	63	9.65	80		NS
37	HOR3949	Hordeum vulgare L. convar. distichon (L.) Alef. var. nutans (Rode) Alef.	2	H		Austria	Döllach im Mölltal, Kärnten		47.0064	12.8667	AUTMAYR-22-32	2	Admixed	Admixed	Admixed	6	Admixed	2	Admixed	Admixed	4	4	Admixed	Admixed	1	Admixed	3	Admixed	13	Admixed	66	12.25	100		NS
38	HOR3950	Hordeum vulgare L. convar. distichon (L.) Alef. var. nutans (Rode) Alef.	2	H		Austria	Mallnitz, Kärnten		47.0064	13.1667	AUTMAYR-22-32	2	2	4	4	6	5	2	Admixed	8	Admixed	4	Admixed	Admixed	1	Admixed	Admixed	Admixed	Admixed	Admixed	56	14	115		38
39	HOR3951	Hordeum vulgare L. convar. distichon (L.) Alef. var. nutans (Rode) Alef.	2	H		Austria	Dornbach, Kärnten		46.9589	13.5156	AUTMAYR-22-32	2	2	4	4	6	5	2	6	8	Admixed	4	Admixed	Admixed	Admixed	10	Admixed	Admixed	Admixed	Admixed					*
40	HOR3952	Hordeum vulgare L. convar. distichon (L.) Alef. var. nutans (Rode) Alef.	2	H		Austria	Metnitz, Kärnten		46.9789	14.1967	AUTMAYR-22-32	2	2	4	4	6	5	2	6	8	11	Admixed	2	3	13	10	16	Admixed	Admixed	Admixed	64	12.75	90		40
41	HOR3953	Hordeum vulgare L. convar. distichon (L.) Alef. var. nutans (Rode) Alef.	2	H		Austria	Kitschdorf, Kärnten		46.8531	14.5783	AUTMAYR-22-32	2	2	4	4	6	5	2	6	8	11	Admixed	2	3	13	10	16	Admixed	12	Admixed	65	13.5	106		NS
42	HOR3954	Hordeum vulgare L. convar. distichon (L.) Alef. var. nutans (Rode) Alef.	2	H		Austria	Pockhorn, Kärnten		47.0206	12.8572	AUTMAYR-22-32	2	Admixed	4	4	6	Admixed	2	8	Admixed	4	4	5	5	1	7	3	16	13	Admixed					*
43	HOR3955	Hordeum vulgare L. convar. distichon (L.) Alef. var. nutans (Rode) Alef.	2	H		Austria	Rennweg, Kärnten		47.0092	13.6056	AUTMAYR-22-32	2	1	Admixed	3	6	1	Admixed	Admixed	10	4	4	5	5	1	Admixed	3	16	13	Admixed	62	10.75	110		43
44	HOR3956	Hordeum vulgare L. convar. distichon (L.) Alef. var. nutans (Rode) Alef.	2	H		Austria	Lesachtal, Kärnten		46.7017	12.8022	AUTMAYR-22-32	2	2	4	4	6	5	2	6	8	11	6	2	3	13	10	16	2	19	2					*
45	HOR3957	Hordeum vulgare L. convar. distichon (L.) Alef. var. nutans (Rode) Alef.	2	H		Austria	Zederhaus i. Lungau, Salzburg		47.1714	13.5017	AUTMAYR-22-32	2	Admixed	Admixed	Admixed	6	Admixed	2	Admixed	Admixed	4	4	Admixed	5	1	Admixed	3	16	13	Admixed	64	12	115		NS
46	HOR3958	Hordeum vulgare L. convar. distichon (L.) Alef. var. nutans (Rode) Alef.	2	H		Austria	Höf i. Lungau, Salzburg		47.0967	13.6017	AUTMAYR-22-32	2	Admixed	Admixed	Admixed	6	Admixed	Admixed	Admixed	Admixed	Admixed	4	Admixed	Admixed	1	Admixed	3	16	13	Admixed	65	12.25	94		46
47	HOR3963	Hordeum vulgare L. convar. distichon (L.) Alef. var. nutans (Rode) Alef.	2	H		Austria			48.2	16.35		2	Admixed	Admixed	Admixed	6	Admixed	2	8	Admixed	4	4	5	5	1	7	3	16	13	Admixed	57	9.25	105		NS
48	HOR3967	Hordeum vulgare L. convar. distichon (L.) Alef. var. erectum (Rode) Alef.	2	H		Austria	Fiss, Tirol		47.0658	10.6167	AUTMAYR-22-32	2	Admixed	Admixed	Admixed	6	Admixed	Admixed	8	Admixed	4	4	5	5	1	7	3	16	13	Admixed	70	9.5	86		NS
49	HOR9848	Hordeum vulgare L. convar. distichon (L.) Alef. var. nutans (Rode) Alef.	2	H		Austria	Watzlberg bei Straßwalchen, Salzburg		47.9833	13.2858	AUT-82	2	2	4	4	6	5	2	6	8	11	6	2	3	13	10	16	2	19	2					*
50	HOR9850	Hordeum vulgare L. convar. distichon (L.) Alef. var. nutans (Rode) Alef.	2	H		Austria	Watzlberg bei Straßwalchen, Salzburg		47.9833	13.2858	AUT-82	2	2	4	4	6	5	2	6	8	11	6	2	3	13	10	16	2	19	2					*
51	HOR9852	Hordeum vulgare L. convar. distichon (L.) Alef. var. nutans (Rode) Alef.	2	H		Austria	Eibenberg, Mühlviertel, Oberösterreich		48.5	14.7642	AUT-82	2	2	4	4	Admixed	5	Admixed	Admixed	8	Admixed	Admixed	Admixed	Admixed	Admixed	Admixed	Admixed	Admixed	Admixed	Admixed					*
52	HOR9853	Hordeum vulgare L. convar. distichon (L.) Alef. var. nutans (Rode) Alef.	2	H		Austria	Eibenberg, Mühlviertel, Oberösterreich		48.5	14.7642	AUT-82	2	Admixed	4	Admixed	Admixed	Admixed	Admixed	Admixed	Admixed	Admixed	Admixed	Admixed	Admixed	Admixed	Admixed	Admixed	Admixed	Admixed	Admixed	60	9.5	104		52
53	HOR9855	Hordeum vulgare L. convar. distichon (L.) Alef. var. nutans (Rode) Alef.	2	H		Austria	Achleiten, Sauwald, Innviertel, Oberösterreich		48.15	14.6642	AUT-82	2	2	4	4	6	5	2	6	8	11	6	2	3	13	10	16	2	19	2	65	11.25	70		53
54	HOR9856	Hordeum vulgare L. convar. distichon (L.) Alef. var. nutans (Rode) Alef.	2	H		Austria	Achleiten, Sauwald, Innviertel, Oberösterreich		48.15	14.6642	AUT-82	2	2	4	4	6	5	2	Admixed	8	Admixed	4	Admixed	Admixed	13	10	16	10	1	11	65	11	96		54
55	HOR9857	Hordeum vulgare L. convar. distichon (L.) Alef. var. nutans (Rode) Alef.	2	H		Austria	Handenberg, Innviertel, Oberösterreich		48.1333	13.0106	AUT-82	2	Admixed	4	4	6	5	2	Admixed	8	Admixed	Admixed	Admixed	Admixed	Admixed	Admixed	Admixed	Admixed	12	Admixed	66	14.25	94		NS
56	HOR14329	Hordeum vulgare L. convar. distichon (L.) Alef. var. erectum (Rode) Alef.	2	H		Austria			48.2	16.35		2	Admixed	Admixed	Admixed	6	Admixed	2	8	Admixed	4	4	5	5	1	7	3	16	13	12					*
57	HOR182	Hordeum vulgare L. convar. distichon (L.) Alef. var. nutans (Rode) Alef.	2	H		Croatia	Croatia		45.1	15.2		2	2	4	4	4	5	3	3	8	6	1	8	13	12	1	10	5	3	13	65	12.5	90	III	57
58	HOR4444	Hordeum vulgare L. convar. distichon (L.) Alef. var. medicum Körn.	2	H		Croatia	Trebinje - Dubrovnik, between		42.6417	18.1097	YUG-64	2	Admixed	4	4	Admixed	5	3	Admixed	8	Admixed	4	Admixed	Admixed	Admixed	Admixed	Admixed	Admixed	12	Admixed					*
60	BCC1436	Hordeum vulgare L. convar. distichon (L.) Alef. var. nutans (Rode) Alef.	2	H		Czech			48.8167	15.4667		2	2	4	4	4	5	3	3	8	6	1	8	13	12	1	10	5	3	13	67	11	70	III	60
61	BCC1437	Hordeum vulgare L. convar. distichon (L.) Alef. var. nutans (Rode) Alef.	2	H		Czech			48.8167	15.4667		2	Admixed	4	4	6	5	2	6	8	11	4	2	3	13	10	16	Admixed	Admixed	Admixed	66	12.25	74		61
62	HOR7344	Hordeum vulgare L. convar. distichon (L.) Alef. var. nutans (Rode) Alef.	2	H		Czech	östlich Zarnovica		48.4333	18	CSK-74	2	2	4	4	4	5	3	3	8	6	1	8	13	12	1	10	18	3	15	64	14.25	98		62
63	HOR7345	Hordeum vulgare L. convar. distichon (L.) Alef. var. nutans (Rode) Alef.	2	H		Czech	östlich Zarnovica		48.4333	18	CSK-74	2	2	4	4	4	5	3	3	8	6	1	8	13	12	1	10	18	3	15	64	12.75	90		NS
64	HOR7379	Hordeum vulgare L. convar. distichon (L.) Alef. var. nutans (Rode) Alef.	2	H		Czech	Hrcava, östl. des Jablunka Passes, Mährisch-Schlesische Beskiden		49.5197	18.8322	CSK-74	2	Admixed	4	4	6	5	2	6	8	11	Admixed	2	3	13	10	16	5	Admixed	Admixed	63	12.25	75		NS
65	HOR7381	Hordeum vulgare L. convar. distichon (L.) Alef. var. nutans (Rode) Alef.	2	H		Czech	Hrcava, östl. des Jablunka Passes, Mährisch-Schlesische Beskiden		49.5197	18.8322	CSK-74	2	2	4	4	4	5	3	Admixed	8	6	1	Admixed	13	12	1	10	5	Admixed	13	66	13.75	89		NS
67	HOR7388	Hordeum vulgare L. convar. distichon (L.) Alef. var. nutans (Rode) Alef.	2	H		Czech	Hutisko Solanec, Vsetínské Vrchy NW Vel. Karlovice		49.4167	18.2261	CSK-74	2	Admixed	4	4	6	5	2	6	8	11	4	2	3	13	10	16	5	Admixed	13					*
68	HOR8658	Hordeum vulgare L. convar. distichon (L.) Alef. var. nutans (Rode) Alef.	2	H		Egypt	Ägypten, Alexandria		31.1933	29.9042		2	3	1	2	Admixed	Admixed	Admixed	Admixed	7	Admixed	8	Admixed	2	Admixed	Admixed	Admixed	12	Admixed	Admixed	65	8	56	III	68
69	HOR3539	Hordeum vulgare L. convar. distichon (L.) Alef. var. braunii Körn.	2	H		Ethiopia			9	40.3333		1	2	2	5	3	7	7	9	5	1	7	12	11	15	12	17	6	17	10					*
70	HOR3604	Hordeum vulgare L. convar. distichon (L.) Alef. var. nutans (Rode) Alef.	2	H		Ethiopia	Addis Abeba, Markt		9.01667	38.7333	ETHKUCK-59	1	2	2	5	3	7	7	9	5	1	7	12	11	15	12	17	6	17	10					*
71	HOR4254	Hordeum vulgare L. convar. distichon (L.) Alef. var. braunii Körn.	2	H		Ethiopia			9	40.3333		1	2	2	5	3	7	7	9	5	1	7	12	11	15	12	17	6	17	10					*
72	HOR5373	Hordeum vulgare L. convar. distichon (L.) Alef. var. medicum Körn.	2	H		Ethiopia	Ethiopia		9	40.3333		2	Admixed	Admixed	Admixed	Admixed	Admixed	Admixed	Admixed	Admixed	Admixed	Admixed	Admixed	Admixed	Admixed	Admixed	Admixed	Admixed	Admixed	Admixed					*
74	HOR5748	Hordeum vulgare L. convar. distichon (L.) Alef. var. heterolepis Körn.	2	H		Ethiopia	Ethiopia. Kefa, Socco	1806	8.2	36.9333		1	2	2	5	3	7	7	9	5	1	7	12	11	15	12	17	6	17	10					*
75	HOR5764	Hordeum vulgare L. convar. distichon (L.) Alef. var. hypianthinum Körn.	2	H		Ethiopia	Ethiopia, Shewa	2806	9.11667	38.6333		1	2	2	5	3	7	7	9	5	1	7	12	11	15	12	17	6	17	10					*
76	HOR5811	Hordeum vulgare L. convar. distichon (L.) Alef. var. medicum Körn.	2	H		Ethiopia	Ethiopia, Shewa	2775	9.68333	39.5333		2	Admixed	4	4	6	5	Admixed	Admixed	8	Admixed	4	Admixed	Admixed	1	Admixed	Admixed	Admixed	Admixed	Admixed	60	15	95	III	76
77	HOR5914	Hordeum vulgare L. convar. distichon (L.) Alef. var. medicum Körn.	2	H		Ethiopia	Ethiopia, Gonder	2137	12.6	37.4667		2	1	3	Admixed	2	Admixed	Admixed	8	Admixed	4	4	5	5	1	Admixed	3	16	13	Admixed	63	9.5	89		NS
78	HOR5926	Hordeum vulgare L. convar. distichon (L.) Alef. var. inerme Körn.	2	H		Ethiopia	Ethiopia,Ubamer Baco	1712	5.78333	36.5667		1	2	2	5	3	Admixed	Admixed	9	Admixed	Admixed	Admixed	Admixed	Admixed	Admixed	Admixed	Admixed	Admixed	Admixed	Admixed					*
79	HOR6202	Hordeum vulgare L. convar. distichon (L.) Alef. var. erectum (Rode) Alef.	2	H		Ethiopia	Ethiopia, Shewa,Ambo	2375	9.06667	38.6167		2	1	3	3	2	1	8	1	10	2	10	13	1	7	9	8	13	18	8					*
80	HOR6802	Hordeum vulgare L. convar. distichon (L.) Alef. var. inerme Körn.	2	H		Ethiopia	Ethiopia, Tigre, Addie Gradt	2363	14.1167	39.4667		Admixed	2	Admixed	Admixed	6	Admixed	Admixed	Admixed	Admixed	Admixed	Admixed	Admixed	Admixed	Admixed	Admixed	Admixed	Admixed	Admixed	Admixed	58	11	84		NS
81	HOR6928	Hordeum vulgare L. convar. distichon (L.) Alef. var. inerme Körn.	2	H		Ethiopia	Ethiopia.Bale, shashamanne	3508	7.05	39.6333		Admixed	2	Admixed	Admixed	Admixed	Admixed	Admixed	Admixed	Admixed	Admixed	Admixed	Admixed	Admixed	Admixed	Admixed	Admixed	Admixed	Admixed	Admixed	55	11.75	96		NS
82	HOR7928	Hordeum vulgare L. convar. distichon (L.) Alef. var. nutans (Rode) Alef.	2	H		Ethiopia	Adowa, N	1964	14.2167	38.8833		1	2	2	5	3	7	7	9	5	1	7	12	11	15	12	17	6	17	10					*
84	HOR7939	Hordeum vulgare L. convar. distichon (L.) Alef. var. nutans (Rode) Alef.	2	H		Ethiopia	Addis Abeba, SW	2492	8.63333	38.05		1	2	2	5	3	7	7	9	5	1	7	12	11	15	12	17	6	17	10	71	11.5	85		84
85	HOR7941	Hordeum vulgare L. convar. distichon (L.) Alef. var. nutans (Rode) Alef.	2	H		Ethiopia	Addis Abeba, NE	2205	8.68333	38.2333		1	2	2	5	3	7	7	9	5	1	7	12	11	15	12	17	6	17	10	74	11.25	86		NS
86	HOR7946	Hordeum vulgare L. convar. distichon (L.) Alef. var. nutans (Rode) Alef.	2	H		Ethiopia	Addis Abeba, SW	2214	8.56667	38		1	2	2	5	3	7	7	9	5	1	7	12	11	15	12	17	6	17	10					*
87	HOR7947	Hordeum vulgare L. convar. distichon (L.) Alef. var. nutans (Rode) Alef.	2	H		Ethiopia	Ambo, W	2172	8.96667	37.7333		1	2	2	5	3	7	7	9	5	1	7	12	11	15	12	17	6	17	10	76	12.25	89		NS
88	HOR7955	Hordeum vulgare L. convar. distichon (L.) Alef. var. nutans (Rode) Alef.	2	H		Ethiopia	Ambo, NW	2400	9.43333	37.1167		1	2	2	5	3	7	7	9	5	1	7	12	11	15	12	17	6	17	10					*
89	HOR7956	Hordeum vulgare L. convar. distichon (L.) Alef. var. erectum (Rode) Alef.	2	H		Ethiopia	Ambo, E	2377	9.06667	38.4833		2	1	3	Admixed	Admixed	Admixed	Admixed	Admixed	3	Admixed	Admixed	Admixed	Admixed	Admixed	Admixed	Admixed	16	13	12	68	8.75	85		89
90	HOR7958	Hordeum vulgare L. convar. distichon (L.) Alef. var. nutans (Rode) Alef.	2	H		Ethiopia	Addis Abeba, N	2410	10.4	37.5667		1	2	2	5	3	7	7	9	5	1	7	12	11	15	12	17	6	17	10	72	11.5	90		NS
91	HOR10258	Hordeum vulgare L. convar. distichon (L.) Alef. var. erectum (Rode) Alef.	2	H		Ethiopia	Markt von Dodda, Sidamo-Gebirge		7.85	36.0833	ETHMEBUS-83	2	Admixed	4	4	6	5	2	Admixed	Admixed	Admixed	4	Admixed	Admixed	1	Admixed	3	16	13	12	67	7.35	70		91
92	HOR10259	Hordeum vulgare L. convar. distichon (L.) Alef. var. nutans (Rode) Alef.	2	H		Ethiopia	Markt von Dodda, Sidamo-Gebirge		7.85	36.0833	ETHMEBUS-83	2	2	4	4	4	5	3	3	8	6	1	8	13	12	1	10	Admixed	12	Admixed	71	12.75	85		92
93	HOR10325	Hordeum vulgare L. convar. distichon (L.) Alef. var. nutans (Rode) Alef.	2	H		Ethiopia	Region: Sidamo, Wereda: Wendo,Ort: Boltome, 8 km von Wendo auf Weg nach Agere Selam	2370	6.4	38.3	ETH-84	1	2	2	5	3	7	7	9	5	1	7	12	11	15	12	17	6	17	10					*
94	HOR10426	Hordeum vulgare L. convar. distichon (L.) Alef. var. nigricans Sér.	2	H		Ethiopia	Shewa, Angacha wereda / Heba,ca. 5 km NW Dogo Gena Markt		6.46667	37.0833	ETH-84	1	2	2	5	3	7	7	9	5	1	7	12	11	15	12	17	6	17	10					*
95	HOR10434	Hordeum vulgare L. convar. distichon (L.) Alef. var. nutans (Rode) Alef.	2	H		Ethiopia	Shewa, Chencha wereda / Doke Shey, ca. 15 km von Chencha		6.23333	37.5667	ETH-84	1	2	2	5	3	7	7	9	5	1	7	12	11	15	12	17	6	17	10	59	9	100		NS
96	HOR10435	Hordeum vulgare L. convar. distichon (L.) Alef. var. nigricans Sér.	2	H		Ethiopia	Gamo Gofa, Chencha wereda / Doko Kele, ca. 2 km von Chencha		6.23333	37.5667	ETH-84	1	2	2	5	3	7	7	9	5	1	7	12	11	15	12	17	6	17	10					*
97	HOR10438	Hordeum vulgare L. convar. distichon (L.) Alef. var. nutans (Rode) Alef.	2	H		Ethiopia	Gamo Gofa, Chencha wereda / Chama, ca. 10 km NW Dorzie Markt		5.8	37.65	ETH-84	1	2	2	5	3	7	7	9	5	1	7	12	11	15	12	17	6	17	10					*
98	HOR10443	Hordeum vulgare L. convar. distichon (L.) Alef. var. nutans (Rode) Alef.	2	H		Ethiopia	Sidamo, Chelelektu wereda / Kuruma, 65 km von Dila auf Weg nach Agere Maryam	2600	6	38.25	ETH-84	1	2	2	5	3	7	7	9	5	1	7	12	11	15	12	17	6	17	10					*
99	HOR10444	Hordeum vulgare L. convar. distichon (L.) Alef. var. nutans (Rode) Alef.	2	H		Ethiopia	Sidamo, Wendo wereda / Gobadamo, 29 km von Dila auf Weg nach Wendo		6.4	38.3	ETH-84	1	2	2	5	3	7	7	9	5	1	7	12	11	15	12	17	6	17	10					*
100	HOR10446	Hordeum vulgare L. convar. distichon (L.) Alef. var. nutans (Rode) Alef.	2	H		Ethiopia	Sidamo, Agere Selam wereda / Borie, 18 km von Agere Selam auf Weg nach Kibre Mengist		6.8	38.25	ETH-84	1	2	2	5	3	7	7	9	5	1	7	12	11	15	12	17	6	17	10					*
101	HOR10447	Hordeum vulgare L. convar. distichon (L.) Alef. var. nutans (Rode) Alef.	2	H		Ethiopia	Sidamo, Bore wereda / Gosa Wetigia, 43 km von Agere Selam auf Weg nach Kibre Mengist		6.8	38.25	ETH-84	1	2	2	5	3	7	7	9	5	1	7	12	11	15	12	17	6	17	10					*
102	HOR10501	Hordeum vulgare L. convar. distichon (L.) Alef. var. nutans (Rode) Alef.	2	H		Ethiopia	Region Sidamo, Wereda: Wendo;Boltoma, 8 km von Wendo auf Weg nach Agere Selam	2390	6.4	38.3	ETH-84	1	2	2	5	3	7	7	9	5	1	7	12	11	15	12	17	6	17	10					*
103	HOR10502	Hordeum vulgare L. convar. distichon (L.) Alef. var. nutans (Rode) Alef.	2	H		Ethiopia	Region Sidamo, Wereda: Wendo;Boltoma, 8 km von Wendo auf Weg nach Agere Selam	2390	6.4	38.3	ETH-84	1	2	2	5	3	7	7	9	5	1	7	12	11	15	12	17	6	17	10					*
104	HOR10761	Hordeum vulgare L. convar. distichon (L.) Alef.	2	H		Ethiopia	Sidamo, Chelelektu wereda / Kuruma, 65 km von Dila auf Weg nach Agere Maryam	2600	6	38.25	ETH-84	1	2	2	5	3	7	7	9	5	1	7	12	11	15	12	17	6	17	10	65	10.25	95		104
105	HOR131	Hordeum vulgare L. convar. distichon (L.) Alef. var. nutans (Rode) Alef.	2	H		Finland			61.9239	25.7481		2	Admixed	4	4	6	5	2	6	8	11	4	2	3	13	10	16	10	Admixed	11	65	10	90		NS
106	HOR9901	Hordeum vulgare L. convar. distichon (L.) Alef. var. nutans (Rode) Alef.	2	H		Finland			61.9239	25.7481		2	2	4	4	6	5	2	6	8	11	4	2	3	13	10	16	Admixed	Admixed	Admixed	66	11.75	80	III	106
107	HOR14094	Hordeum vulgare L. convar. distichon (L.) Alef. var. nutans (Rode) Alef.	2	H		Finland			61.9239	25.7481		2	2	4	4	6	5	2	Admixed	8	Admixed	4	Admixed	Admixed	Admixed	Admixed	Admixed	Admixed	12	11					*
108	HOR9919	Hordeum vulgare L. convar. distichon (L.) Alef. var. nutans (Rode) Alef.	2	H		France	Commune des Allues, Canton deBozel, 1973	1350	45.4322	6.30569		2	2	4	4	Admixed	5	Admixed	6	8	Admixed	Admixed	2	Admixed	Admixed	Admixed	Admixed	Admixed	12	Admixed	64	11	69		108
109	HOR12811	Hordeum vulgare L. convar. distichon (L.) Alef. var. nutans (Rode) Alef.	2	H		France	in der Nähe des Col du Lautaret, Ö von Grenoble	1900	45.1883	5.05778		2	2	4	4	6	5	2	6	8	11	Admixed	2	3	13	10	16	Admixed	Admixed	Admixed					*
110	HOR4725	Hordeum vulgare L. convar. distichon (L.) Alef. var. nutans (Rode) Alef.	2	H		Georgia	Georgia		42.3	43.35		2	2	4	4	6	5	2	6	8	11	4	2	3	13	10	16	Admixed	12	Admixed	55	10	71		NS
111	HOR4726	Hordeum vulgare L. convar. distichon (L.) Alef. var. nutans (Rode) Alef.	2	H		Georgia			42.3	43.35		2	3	1	2	5	3	4	5	4	9	12	7	14	5	16	5	17	2	16					*
112	HOR8480	Hordeum vulgare L. convar. distichon (L.) Alef. var. nutans (Rode) Alef.	2	H		Georgia	Tbilissi, market		41.7097	44.7928	SUNGEORG-77	2	3	Admixed	Admixed	5	3	4	5	Admixed	7	12	7	14	5	3	5	17	8	17					*
113	HOR9607	Hordeum vulgare L. convar. distichon (L.) Alef. var. medicum Körn.	2	H		Georgia	Doli bei Beco, SW Mestia, Rayon Mestia (Ober-Svanetien)	1350	42.3	43.35	SUNGEORG-81	2	Admixed	Admixed	Admixed	Admixed	Admixed	Admixed	8	7	Admixed	Admixed	5	Admixed	6	Admixed	15	3	6	1	64	9.5	104		113
114	HOR9610	Hordeum vulgare L. convar. distichon (L.) Alef. var. nutans (Rode) Alef.	2	H		Georgia	Chaldasi bei Muzali, O Mestia, Rayon Mestia (Ober-Svanetien)	1500	43.0333	42.7297	SUNGEORG-81	2	3	1	2	5	3	4	5	4	9	12	7	14	5	16	5	17	2	16					*
115	HOR9612	Hordeum vulgare L. convar. distichon (L.) Alef. var. nutans (Rode) Alef.	2	H		Georgia	Lami bei Latali, SW Mestia, Rayon Mestia (Ober-Svanetien)	1350	43.0333	42.7297	SUNGEORG-81	2	3	1	2	5	3	4	5	4	9	12	7	14	5	16	5	17	2	16	64	9.25	74		115
116	HOR9613	Hordeum vulgare L. convar. distichon (L.) Alef. var. nutans (Rode) Alef.	2	H		Georgia	Macchvarisi bei Latali, SW Mestia, Rayon Mestia (Ober-Svanetien)		43.0333	42.7297	SUNGEORG-81	2	3	1	2	5	3	4	5	4	9	12	7	14	5	16	5	17	2	16	64	7.25	65		NS
117	HOR9616	Hordeum vulgare L. convar. distichon (L.) Alef. var. nutans (Rode) Alef.	2	H		Georgia	Lagami, 2 km NO Mestia, Rayon Mestia (Ober-Svanetien)		43.0333	42.7297	SUNGEORG-81	2	3	1	2	5	3	4	5	4	9	12	7	14	5	16	5	17	2	16	64	9.25	101		NS
118	HOR9617	Hordeum vulgare L. convar. distichon (L.) Alef. var. nutans (Rode) Alef.	2	H		Georgia	Lagami, 2 km NO Mestia, Rayon Mestia (Ober-Svanetien)		43.0333	42.7297	SUNGEORG-81	2	3	1	2	5	3	4	5	4	9	12	7	14	5	16	5	17	2	16	58	10.5	109		NS
119	HOR9618	Hordeum vulgare L. convar. distichon (L.) Alef. var. hypianthinum Körn.	2	H		Georgia	Lancvali 1 km O Mestia, RayonMestia (Ober-Svanetien)		43.0456	42.7297	SUNGEORG-81	2	3	1	2	5	3	4	5	4	9	12	7	14	5	16	5	17	2	16	59	10.5	115		119
120	HOR9619	Hordeum vulgare L. convar. distichon (L.) Alef. var. nutans (Rode) Alef.	2	H		Georgia	Lancvali 1 km O Mestia, RayonMestia (Ober-Svanetien)		43.0456	42.7297	SUNGEORG-81	2	3	1	2	5	3	4	5	4	9	12	7	14	5	16	5	17	2	16	53	10.25	101		120
121	HOR9626	Hordeum vulgare L. convar. distichon (L.) Alef. var. medicum Körn.	2	H		Georgia	Zibiani bei Usguli, OSO Mestia, Rayon Mestia (Ober-Svanetien)	2000	42.9164	43.0114	SUNGEORG-81	2	Admixed	Admixed	Admixed	Admixed	Admixed	Admixed	8	7	Admixed	Admixed	5	Admixed	6	Admixed	15	3	6	1	59	10	90		121
122	HOR9630	Hordeum vulgare L. convar. distichon (L.) Alef. var. medicum Körn.	2	H		Georgia	Nikorcminda SW Ambrolauri, Rayon Ambrolauri (Unter-Raca)		42.4594	43.0878	SUNGEORG-81	2	3	4	4	Admixed	Admixed	Admixed	Admixed	Admixed	Admixed	Admixed	Admixed	Admixed	Admixed	Admixed	Admixed	Admixed	Admixed	Admixed	59	10.25	90		122
123	HOR9816	Hordeum vulgare L. convar. distichon (L.) Alef. var. nutans (Rode) Alef.	2	H		Georgia	Majakovski (Rayon Majakovski), am Fuß einer Nordkette des Meszchetskij chrebet, S-Imeretien		42.1	42.8	SUNGEORG-82	2	2	4	4	6	5	2	6	8	11	4	2	3	13	10	16	Admixed	12	Admixed	67	10	69		123
124	HOR9869	Hordeum vulgare L. convar. distichon (L.) Alef. var. nutans (Rode) Alef.	2	H		Georgia	Cubiani bei Usguli, OSO Mestia, Rayon Mestia (Ober-Svanetien)	1950	42.9164	43.0114	SUNGEORG-81	2	3	1	2	5	3	4	5	4	9	12	7	14	5	16	5	17	2	16	58	9.25	70		124
125	HOR9870	Hordeum vulgare L. convar. distichon (L.) Alef. var. nutans (Rode) Alef.	2	H		Georgia	Cubiani bei Usguli, OSO Mestia, Rayon Mestia (Ober-Svanetien)	1950	42.9164	43.0114	SUNGEORG-81	2	3	1	2	5	3	4	5	4	9	12	7	14	5	16	5	17	2	16					*
126	HOR9871	Hordeum vulgare L. convar. distichon (L.) Alef. var. nutans (Rode) Alef.	2	H		Georgia	Zibiani bei Usguli, OSO Mestia, Rayon Mestia (Ober-Svanetien)	2000	42.9164	43.0114	SUNGEORG-81	2	3	1	2	5	3	4	5	4	9	12	7	14	5	16	5	17	2	16	59	11.5	104		126
127	HOR10357	Hordeum vulgare L. convar. distichon (L.) Alef. var. nutans (Rode) Alef.	2	H		Georgia	Latali, SW Mestia (Rayon Mestia), Ober-Svanetien	1270 - 1300	43.0456	42.7297	SUNGEORG-84	2	3	1	2	5	3	4	5	4	9	12	7	14	5	16	5	17	2	16	56	10.25	100		127
128	HOR10463	Hordeum vulgare L. convar. distichon (L.) Alef. var. nutans (Rode) Alef.	2	H		Georgia	Ober-Svanetien / Cazasi, Bez.Usguli (Rayon Mestia), am Oberlauf des Inguri		42.9164	43.0114	SUNGEORG-84	2	3	1	2	5	3	4	5	4	9	12	7	14	5	16	5	17	2	16	58	11	102		128
129	HOR10464	Hordeum vulgare L. convar. distichon (L.) Alef. var. hypianthinum Körn.	2	H		Georgia	Ober-Svanetien / Zibiani, Bez.Usguli (Rayon Mestia), am Oberlauf des Inguri		42.9164	43.0114	SUNGEORG-84	2	3	1	2	5	3	4	5	4	9	12	7	14	5	16	5	17	2	16					*
130	HOR10465	Hordeum vulgare L. convar. distichon (L.) Alef. var. nutans (Rode) Alef.	2	H		Georgia	Ober-Svanetien / Zibiani, Bez.Usguli (Rayon Mestia), am Oberlauf des Inguri		42.9164	43.0114	SUNGEORG-84	2	3	1	2	5	3	4	5	4	9	12	7	14	5	16	5	17	2	16					*
131	HOR10466	Hordeum vulgare L. convar. distichon (L.) Alef. var. nutans (Rode) Alef.	2	H		Georgia	Ober-Svanetien / Zibiani, Bez.Usguli (Rayon Mestia), am Oberlauf des Inguri		42.9164	43.0114	SUNGEORG-84	2	3	1	2	5	3	4	5	4	9	12	7	14	5	16	5	17	2	16	55	11.25	65		NS
132	HOR10640	Hordeum vulgare L. convar. distichon (L.) Alef. var. nutans (Rode) Alef.	2	H		Georgia	Choniscala, ca 8 km südlich von Satili, Rayon Duseti, hist. Provinz Chevsuretien	1750	42.65	45.15	SUNGEORG-86	2	3	1	2	5	3	4	5	4	9	12	7	14	5	16	5	17	2	16					*
133	HOR10641	Hordeum vulgare L. convar. distichon (L.) Alef. var. nutans (Rode) Alef.	2	H		Georgia	Satili, ca. 80 km nw Duseti, Rayon Duseti, historische Provinz Chevsuretien	1450	42.65	45.15	SUNGEORG-86	2	3	1	2	5	3	4	5	4	9	12	7	14	5	16	5	17	2	16	58	10	90		NS
134	HOR10645	Hordeum vulgare L. convar. distichon (L.) Alef. var. nutans (Rode) Alef.	2	H		Georgia	Labaiskari, Argun-Tal oberhalbvon Satili, Rayon Duseti, historische Provinz Chevsuretien	2100	42.5467	45.6786	SUNGEORG-86	2	3	1	2	5	3	4	5	4	9	12	7	14	5	16	5	17	2	16	69	9	50		134
135	HOR10649	Hordeum vulgare L. convar. distichon (L.) Alef. var. nutans (Rode) Alef.	2	H		Georgia	Ukanapsavi (Calachevi), ca 13Km östlich von Suapcho, Rayon Duseti, historische Provinz Psavi	1650	42.3	43.35	SUNGEORG-86	2	3	1	2	5	3	4	5	4	9	12	7	14	5	16	5	17	2	16	66	11.75	95		NS
136	HOR10741	Hordeum vulgare L. convar. distichon (L.) Alef. var. nutans (Rode) Alef.	2	H		Georgia	Satili, ca 80 km NW Duseti, Rayon Duseti, historische Provinz Chevsuretien	1400	42.65	45.15	SUNGEORG-87	2	3	1	2	5	3	4	5	4	9	12	7	14	5	16	5	17	2	16	68	10.5	90		136
137	HOR10749	Hordeum vulgare L. convar. distichon (L.) Alef. var. nutans (Rode) Alef.	2	H		Georgia	Kvavlo, oberhalb Dartlo, NW Omalo, Rayon Achmeta, historische Provinz Tuschetien	2100	45.3667	45.6167	SUNGEORG-87	2	2	4	4	Admixed	5	Admixed	Admixed	8	Admixed	Admixed	Admixed	Admixed	Admixed	Admixed	Admixed	Admixed	12	Admixed	60	10	100		137
138	HOR10774	Hordeum vulgare L. convar. distichon (L.) Alef. var. nutans (Rode) Alef.	2	H		Georgia	Andaki, im Tal des gleichnamigen Flusses, zwischen Muco und Satili, Rayon Duseti, historische Provinz Chevsuretien		42.7167	45.35	SUNGEORG-87	2	3	1	2	5	3	4	5	4	9	12	7	14	5	16	5	17	2	16	63	12	75		138
139	HOR10775	Hordeum vulgare L. convar. distichon (L.) Alef. var. nutans (Rode) Alef.	2	H		Georgia	Chachabo, SW Satili, außerordentlich isoliert liegende Siedlung, Rayon Duseti, historische Provinz Chevsuretien		42.65	45.15	SUNGEORG-87	2	3	1	2	5	3	4	5	4	9	12	7	14	5	16	5	17	2	16	62	9	80		NS
140	HOR10890	Hordeum vulgare L. convar. distichon (L.) Alef. var. nutans (Rode) Alef.	2	H		Georgia			42.3	43.35		2	2	4	4	Admixed	5	Admixed	Admixed	8	11	Admixed	Admixed	Admixed	Admixed	Admixed	Admixed	Admixed	Admixed	Admixed	57	12	90		NS
141	HOR10971	Hordeum vulgare L. convar. distichon (L.) Alef. var. nutans (Rode) Alef.	2	H		Georgia	Kulalisi, Rayon Bogdanovka, NWdes Rayonzentrums, historische Provinz Dzavacheti, armenisches Dorf	2000	41.71	42.99	SUNGEORG-90	2	2	4	4	6	5	2	Admixed	8	Admixed	4	Admixed	Admixed	Admixed	Admixed	Admixed	Admixed	12	11					*
142	HOR10972	Hordeum vulgare L. convar. distichon (L.) Alef. var. nutans (Rode) Alef.	2	H		Georgia	Bogdanovka, Zentrum des gleichnamigen Rayons, historische Provinz Dzavacheti	2000	41.71	42.99	SUNGEORG-90	2	3	Admixed	Admixed	5	3	4	5	7	7	12	7	Admixed	5	3	Admixed	Admixed	8	17	57	9.25	75		142
143	HOR10973	Hordeum vulgare L. convar. distichon (L.) Alef. var. nutans (Rode) Alef.	2	H		Georgia	Bogdanovka, Zentrum des gleichnamigen Rayons, historische Provinz Dzavacheti	2000	41.71	42.99	SUNGEORG-90	2	3	1	2	5	3	4	5	7	7	Admixed	7	Admixed	5	3	14	4	8	17	66	10.5	80		143
144	HOR10989	Hordeum vulgare L. convar. distichon (L.) Alef. var. nutans (Rode) Alef.	2	H		Georgia	Sviri nw Achalciche, Rayon Achalciche (Meßscheti), an dem Südabfall des Meßscheti-Gebirges, Bevölkerung aus Imeretien stammend	1450	41.71	42.99	SUNGEORG-89	2	3	Admixed	Admixed	5	3	4	5	4	Admixed	12	7	14	5	Admixed	5	17	Admixed	Admixed					*
145	HOR11320	Hordeum vulgare L. convar. distichon (L.) Alef. var. nutans (Rode) Alef.	2	H		Georgia	Cchaveri, sw Kaspi, Rayon Kaspi (Inner-Kartli), Bergzug der Nordkette des Trialeti-Gebirges, ossetische Siedlung	1200	42.3	43.35	SUNGEORG-89	2	3	1	2	5	3	4	5	4	Admixed	12	7	14	5	Admixed	5	17	Admixed	Admixed	60	12	71		145
146	HOR336	Hordeum vulgare L. convar. distichon (L.) Alef. var. freislebenii Mansf.	2	H		Germany			51.1656	10.4514		2	3	Admixed	Admixed	5	3	4	5	7	7	Admixed	Admixed	Admixed	Admixed	3	Admixed	Admixed	8	17					*
147	HOR354	Hordeum vulgare L. convar. distichon (L.) Alef. var. nutans (Rode) Alef.	2	H		Germany			51.1756	10.4614		2	2	4	4	6	5	2	Admixed	8	Admixed	4	Admixed	Admixed	13	Admixed	16	10	1	11	63	12.75	90		147
148	HOR1422	Hordeum vulgare L. convar. distichon (L.) Alef. var. nutans (Rode) Alef.	2	H		Germany			51.1656	10.4514		2	Admixed	Admixed	Admixed	Admixed	Admixed	Admixed	Admixed	Admixed	Admixed	Admixed	Admixed	Admixed	Admixed	Admixed	Admixed	Admixed	Admixed	Admixed	68	12.5	94		NS
149	HOR1423	Hordeum vulgare L. convar. distichon (L.) Alef. var. nutans (Rode) Alef.	2	H		Germany			51.1756	10.4614		2	2	4	4	4	5	3	3	8	6	1	8	13	12	1	10	Admixed	12	Admixed					*
150	BCC1443	Hordeum vulgare L. convar. distichon (L.) Alef. var. nutans (Rode) Alef.	2	H		Germany			51.1856	10.4714		2	2	4	4	Admixed	5	Admixed	3	8	Admixed	Admixed	8	13	12	1	10	Admixed	12	Admixed	66	15.75	92		NS
151	HOR1903	Hordeum vulgare L. convar. distichon (L.) Alef. var. nutans (Rode) Alef.	2	H		Germany			51.1856	10.4714		2	2	4	4	6	5	2	6	8	11	6	2	3	13	10	16	2	19	2	67	13.5	100		NS
152	HOR2072	Hordeum vulgare L. convar. distichon (L.) Alef. var. nutans (Rode) Alef.	2	H		Germany			51.1856	10.4714		2	Admixed	4	4	6	5	2	6	8	11	4	2	3	13	10	16	10	1	11	67	14	70		152
153	HOR2195	Hordeum vulgare L. convar. distichon (L.) Alef. var. nutans (Rode) Alef.	2	H		Germany			51.1856	10.4714		2	1	3	Admixed	6	Admixed	2	8	Admixed	4	4	5	5	1	7	3	16	13	12	69	15.5	75		153
154	HOR2202	Hordeum vulgare L. convar. distichon (L.) Alef. var. nutans (Rode) Alef.	2	H		Germany			51.1756	10.4914		2	Admixed	4	4	6	5	2	6	8	11	4	2	3	13	10	16	10	1	Admixed					*
155	HOR2211	Hordeum vulgare L. convar. distichon (L.) Alef. var. nutans (Rode) Alef.	2	H		Germany			51.1956	10.4614		2	2	4	4	6	5	2	6	8	Admixed	4	Admixed	Admixed	13	10	16	Admixed	12	11					*
156	HOR2212	Hordeum vulgare L. convar. distichon (L.) Alef. var. nutans (Rode) Alef.	2	H		Germany			51.1756	10.4914		2	Admixed	4	4	6	5	2	6	8	11	4	2	3	13	10	16	10	1	11	60	13.5	91		156
157	HOR2962	Hordeum vulgare L. convar. distichon (L.) Alef. var. nutans (Rode) Alef.	2	H		Germany			51.1956	10.4614		2	1	Admixed	4	6	Admixed	2	8	Admixed	4	4	5	5	1	7	3	16	13	12	65	11	90		157
158	HOR3757	Hordeum vulgare L. convar. distichon (L.) Alef. var. nutans (Rode) Alef.	2	H		Germany			51.1756	10.4914		2	2	4	4	6	5	2	6	8	11	4	2	3	13	10	16	10	1	Admixed	71	16.25	85		158
159	HOR3758	Hordeum vulgare L. convar. distichon (L.) Alef. var. nutans (Rode) Alef.	2	H		Germany			51.1956	10.4614		2	1	Admixed	4	6	Admixed	2	8	Admixed	4	4	5	5	1	7	3	16	13	12					*
160	HOR11519	Hordeum vulgare L. convar. distichon (L.) Alef. var. nutans (Rode) Alef.	2	H		Germany			51.1756	10.4914		2	2	4	4	6	5	2	6	8	11	6	2	3	13	10	16	2	19	2	64	13.25	100		NS
161	HOR12417	Hordeum vulgare L. convar. distichon (L.) Alef. var. nutans (Rode) Alef.	2	H		Germany			51.1956	10.4614		2	2	4	4	6	5	2	Admixed	8	Admixed	4	Admixed	Admixed	Admixed	Admixed	Admixed	Admixed	12	11					*
162	HOR14025	Hordeum vulgare L. convar. distichon (L.) Alef. var. erectum (Rode) Alef.	2	H		Germany			51.1756	10.4914		2	Admixed	Admixed	Admixed	6	Admixed	Admixed	8	Admixed	4	4	5	5	1	7	3	16	13	12	67	11.75	90		NS
163	HOR14037	Hordeum vulgare L. convar. distichon (L.) Alef. var. nutans (Rode) Alef.	2	H		Germany			51.1956	10.4614		2	2	4	4	6	5	2	6	8	11	4	2	3	13	10	16	Admixed	12	Admixed	75	9.75	65		163
164	HOR14040	Hordeum vulgare L. convar. distichon (L.) Alef. var. nutans (Rode) Alef.	2	H		Germany			51.1756	10.4914		2	2	4	4	4	5	3	3	8	6	Admixed	8	13	12	1	10	Admixed	12	Admixed	66	9.75	85		NS
165	HOR14064	Hordeum vulgare L. convar. distichon (L.) Alef. var. nutans (Rode) Alef.	2	H		Germany			51.1956	10.4614		2	2	4	4	4	5	3	3	8	6	1	8	13	12	1	10	5	3	13					*
166	HOR14363	Hordeum vulgare L. convar. distichon (L.) Alef. var. nutans (Rode) Alef.	2	H		Germany			51.1756	10.4914		2	1	Admixed	Admixed	6	Admixed	2	Admixed	Admixed	Admixed	4	Admixed	Admixed	Admixed	Admixed	Admixed	Admixed	Admixed	Admixed	69	12.5	85		NS
167	HOR14364	Hordeum vulgare L. convar. distichon (L.) Alef. var. nutans (Rode) Alef.	2	H		Germany			51.1956	10.4614		2	1	Admixed	Admixed	6	Admixed	2	Admixed	Admixed	Admixed	4	Admixed	Admixed	Admixed	Admixed	Admixed	Admixed	Admixed	Admixed	52	9.5	70		167
168	HOR14374	Hordeum vulgare L. convar. distichon (L.) Alef. var. nutans (Rode) Alef.	2	H		Germany			51.1756	10.4914		2	Admixed	4	4	6	5	2	Admixed	8	Admixed	4	Admixed	Admixed	Admixed	10	Admixed	Admixed	12	Admixed	69	11	99		NS
169	HOR15961	Hordeum vulgare L. convar. distichon (L.) Alef. var. nutans (Rode) Alef.	2	H		Germany			51.1956	10.4614		2	2	4	4	6	5	2	6	8	11	4	2	3	13	10	16	10	1	Admixed	70	10.5	75		169
170	HOR673	Hordeum vulgare L. convar. distichon (L.) Alef. var. nutans (Rode) Alef.	2	H		Greece	Kreta / Ambeluzos		35.2667	25.6167	*BALK-42	2	1	3	1	2	6	6	2	3	5	2	9	7	11	8	2	Admixed	Admixed	Admixed					*
171	HOR725	Hordeum vulgare L. convar. distichon (L.) Alef. var. nutans (Rode) Alef.	2	H		Greece	Peloponnes / Dseferemini		37.6667	22.1833	*BALK-42	2	Admixed	4	4	Admixed	Admixed	Admixed	8	8	4	4	5	5	1	7	4	16	13	Admixed	67	11.5	80		171
172	HOR753	Hordeum vulgare L. convar. distichon (L.) Alef. var. nutans (Rode) Alef.	2	H		Greece	N Greece / Mega Rema		38.3167	23.7617	*BALK-41	2	Admixed	4	4	Admixed	5	3	Admixed	8	Admixed	4	Admixed	Admixed	Admixed	Admixed	Admixed	Admixed	12	Admixed	64	10.25	95		172
173	HOR869	Hordeum vulgare L. convar. distichon (L.) Alef. var. nutans (Rode) Alef.	2	H		Greece	Kreta / Iraklion, W		35.3289	25.1383	*BALK-42	2	1	Admixed	Admixed	Admixed	Admixed	Admixed	8	Admixed	4	4	5	5	1	Admixed	Admixed	Admixed	Admixed	Admixed	66	8.5	91		173
174	HOR876	Hordeum vulgare L. convar. distichon (L.) Alef. var. medicum Körn.	2	H		Greece	Kreta / Ambeluzos		35.2667	25.6167	*BALK-42	2	Admixed	Admixed	Admixed	6	Admixed	Admixed	Admixed	Admixed	Admixed	4	Admixed	Admixed	Admixed	Admixed	Admixed	Admixed	12	Admixed	63	10.5	110		NS
176	HOR882	Hordeum vulgare L. convar. distichon (L.) Alef. var. nutans (Rode) Alef.	2	H		Greece	Peloponnes / Karteri		37.6667	22.1833	*BALK-42	2	2	4	4	Admixed	Admixed	Admixed	8	8	4	4	5	5	Admixed	7	4	Admixed	Admixed	4					*
177	HOR883	Hordeum vulgare L. convar. distichon (L.) Alef. var. nutans (Rode) Alef.	2	H		Greece	Peloponnes		37.6667	22.1833	*BALK-42	2	2	4	4	6	5	Admixed	8	8	4	4	5	5	Admixed	7	4	Admixed	Admixed	4	63	10	75		177
178	HOR937	Hordeum vulgare L. convar. distichon (L.) Alef. var. nutans (Rode) Alef.	2	H		Greece	N Greece / Flamburary		39.0742	21.8242	*BALK-41	2	2	4	4	6	5	2	Admixed	8	Admixed	4	Admixed	Admixed	Admixed	Admixed	Admixed	Admixed	12	Admixed	64	12.25	100		178
179	HOR941	Hordeum vulgare L. convar. distichon (L.) Alef. var. nutans (Rode) Alef.	2	H		Greece	Peloponnes / Vamvakou		39.3333	22.4167	*BALK-42	2	Admixed	4	4	Admixed	5	Admixed	8	8	4	4	5	5	1	7	4	Admixed	13	Admixed	74	11.25	80		179
180	HOR943	Hordeum vulgare L. convar. distichon (L.) Alef. var. nutans (Rode) Alef.	2	H		Greece	Peloponnes / Karteri		37.6667	22.1833	*BALK-42	2	2	4	4	6	5	2	6	8	Admixed	4	2	Admixed	13	10	Admixed	5	12	Admixed					*
181	HOR1122	Hordeum vulgare L. convar. distichon (L.) Alef. var. medicum Körn.	2	H		Greece	Kreta / Ambeluzos		35.2667	25.6167	*BALK-42	2	Admixed	Admixed	Admixed	Admixed	Admixed	Admixed	Admixed	Admixed	Admixed	4	Admixed	Admixed	Admixed	Admixed	Admixed	Admixed	Admixed	Admixed	63	8.75	84		181
182	HOR1127	Hordeum vulgare L. convar. distichon (L.) Alef. var. nutans (Rode) Alef.	2	H		Greece	Peloponnes / Skafidaki near Argos		37.6667	22.1833	*BALK-42	2	1	4	4	6	5	2	6	8	11	Admixed	2	3	13	10	16	Admixed	Admixed	Admixed	65	9.25	70		182
183	HOR1268	Hordeum vulgare L. convar. distichon (L.) Alef. var. nutans (Rode) Alef.	2	H		Greece	N Greece / Vutsara		39.0742	21.8242	*BALK-41	2	Admixed	4	4	Admixed	5	Admixed	8	8	4	4	5	5	Admixed	7	4	Admixed	Admixed	Admixed					*
184	HOR1283	Hordeum vulgare L. convar. distichon (L.) Alef. var. nutans (Rode) Alef.	2	H		Greece	N Greece / Platikambos		39.6217	22.5344	*BALK-41	2	2	4	4	4	5	3	3	8	6	1	8	13	12	1	10	Admixed	12	Admixed	66	9	90		NS
185	HOR1385	Hordeum vulgare L. convar. distichon (L.) Alef. var. nutans (Rode) Alef.	2	H		Greece	Peloponnes / Vamvakou		39.3333	22.4167	*BALK-42	2	Admixed	4	4	Admixed	5	Admixed	8	8	4	4	5	5	1	7	4	16	13	Admixed					*
186	HOR1386	Hordeum vulgare L. convar. distichon (L.) Alef. var. nutans (Rode) Alef.	2	H		Greece	N Greece / Skamneli		39.9	21.8333	*BALK-41	2	2	4	4	6	5	2	Admixed	8	Admixed	4	Admixed	Admixed	Admixed	Admixed	Admixed	Admixed	12	Admixed					*
187	HOR1737	Hordeum vulgare L. convar. distichon (L.) Alef. var. nutans (Rode) Alef.	2	H		Greece	Kreta, Wutas		37.6667	22.1833	*BALK-42	2	Admixed	4	4	Admixed	5	Admixed	Admixed	8	Admixed	Admixed	Admixed	Admixed	Admixed	Admixed	Admixed	Admixed	12	Admixed	64	9.75	81		NS
188	HOR1943	Hordeum vulgare L. convar. distichon (L.) Alef. var. nutans (Rode) Alef.	2	H		Greece	Peloponnes / Bissia		37.6667	22.1833	*BALK-42	2	Admixed	4	Admixed	6	Admixed	Admixed	Admixed	Admixed	Admixed	Admixed	Admixed	Admixed	Admixed	Admixed	Admixed	Admixed	Admixed	Admixed	71	11.5	70		188
189	HOR2674	Hordeum vulgare L. convar. distichon (L.) Alef. var. erectum (Rode) Alef.	2	H		Greece	Kreta / Wukolis and Anoskoli,between		35.2667	25.6167	*BALK-42	2	1	Admixed	Admixed	Admixed	Admixed	Admixed	Admixed	Admixed	Admixed	Admixed	Admixed	Admixed	Admixed	Admixed	Admixed	Admixed	12	Admixed	66	11.5	90		189
190	HOR1931	Hordeum vulgare L. convar. distichon (L.) Alef. var. nutans (Rode) Alef.	2	H		Hungary			47.1622	19.5031		2	2	4	4	6	5	2	6	8	11	Admixed	2	3	13	10	16	2	12	Admixed					*
191	HOR3759	Hordeum vulgare L. convar. distichon (L.) Alef. var. nutans (Rode) Alef.	2	H		Hungary			47.1622	19.5031		2	2	4	4	4	5	3	3	8	6	1	8	13	12	1	10	5	12	13	67	10	94	II	191
192	HOR2770	Hordeum vulgare L. convar. distichon (L.) Alef. var. nutans (Rode) Alef.	2	H		Iran	Dashbolag, 45 km von Hamedan,Höhe: ca.1900	1900	35.6	48.8167	IRNFAOKU-52-54	2	3	1	2	5	3	4	5	Admixed	7	12	7	14	5	3	5	17	8	17	59	9	67		NS
193	HOR2771	Hordeum vulgare L. convar. distichon (L.) Alef. var. nutans (Rode) Alef.	2	H		Iran	Kahrise, 102 km von HamedanHöhe: ca.1400	1400	34.5833	47.8	IRNFAOKU-52-54	2	3	1	2	5	3	4	5	7	7	12	7	14	5	3	5	17	8	17	59	6.75	65		NS
195	HOR2785	Hordeum vulgare L. convar. distichon (L.) Alef. var. nutans (Rode) Alef.	2	H		Iran	34 km von Teheran nach Firuzkuh	1680	35.6	51.8667	IRNFAOKU-52-54	2	3	1	2	5	3	4	5	7	7	12	7	14	5	3	5	17	8	17	50	7	69		195
196	HOR2792	Hordeum vulgare L. convar. distichon (L.) Alef. var. nutans (Rode) Alef.	2	H		Iran	Behbahan, 650 m	650	30.5167	50.85	IRNFAOKU-52-54	2	3	1	2	Admixed	3	4	5	7	7	8	10	2	6	14	7	12	5	9	55	6	56		196
197	HOR2793	Hordeum vulgare L. convar. distichon (L.) Alef. var. nutans (Rode) Alef.	2	H		Iran	Behbahan, 650 m	650	30.5167	50.85	IRNFAOKU-52-54	2	3	1	2	Admixed	3	4	5	7	7	8	10	2	Admixed	14	7	12	5	9	57	6.75	75		NS
198	HOR2794	Hordeum vulgare L. convar. distichon (L.) Alef. var. nutans (Rode) Alef.	2	H		Iran	13 km südl. Ramhormos	70 - 80	31.5333	49.8333	IRNFAOKU-52-54	2	3	1	Admixed	Admixed	Admixed	Admixed	Admixed	Admixed	7	8	10	2	Admixed	14	7	12	5	9	55	8	75		NS
199	HOR2795	Hordeum vulgare L. convar. distichon (L.) Alef. var. nutans (Rode) Alef.	2	H		Iran	40 km von Masjed-Suleiman nachShushtar und Dezful ; Höhe: ca.600	600	32.55	49.8333	IRNFAOKU-52-54	Admixed	3	1	2	1	Admixed	Admixed	Admixed	Admixed	7	8	10	2	Admixed	14	7	12	5	9	54	6.5	70		199
200	HOR2796	Hordeum vulgare L. convar. distichon (L.) Alef. var. nutans (Rode) Alef.	2	H		Iran	2 km von EndemeshkHöhe: ca.150	150	32.55	48.8167	IRNFAOKU-52-54	Admixed	3	1	2	Admixed	Admixed	Admixed	Admixed	Admixed	7	8	10	2	Admixed	14	7	12	5	9	55	6.5	65		NS
201	HOR2797	Hordeum vulgare L. convar. distichon (L.) Alef. var. nutans (Rode) Alef.	2	H		Iran	In der Nähe von Shush, Farm Hossein Abad	110	32.55	48.8167	IRNFAOKU-52-54	2	3	1	2	Admixed	Admixed	Admixed	Admixed	Admixed	Admixed	Admixed	10	2	Admixed	14	7	12	5	9	52	7	61		201
202	HOR2803	Hordeum vulgare L. convar. distichon (L.) Alef. var. nutans (Rode) Alef.	2	H		Iran	Gaveharokh, 132 km von Esfahan, 24 km von Shahr-Kord	2300	32.55	50.85	IRNFAOKU-52-54	2	3	1	2	5	3	4	5	7	7	12	7	14	5	3	5	17	8	17	55	6.5	55		NS
203	HOR2804	Hordeum vulgare L. convar. distichon (L.) Alef. var. nutans (Rode) Alef.	2	H		Iran	Sorish-Gan, 12 km von Shahr-Kord; Höhe: ca.2070	2070	32.55	50.85	IRNFAOKU-52-54	Admixed	3	1	2	Admixed	Admixed	Admixed	Admixed	Admixed	Admixed	8	10	2	Admixed	14	7	12	5	9					*
204	HOR2807	Hordeum vulgare L. convar. distichon (L.) Alef. var. nutans (Rode) Alef.	2	H		Iran	107 km von Esfahan nach ArakHöhe: ca.2300	2300	32.55	50.85	IRNFAOKU-52-54	2	3	1	2	5	3	4	5	7	7	12	7	14	5	3	5	17	8	17	55	6.75	60		204
205	HOR2808	Hordeum vulgare L. convar. distichon (L.) Alef. var. nutans (Rode) Alef.	2	H		Iran	123 km von Esfahan nach ArakHöhe: ca.2400	2400	33.5667	50.85	IRNFAOKU-52-54	2	3	1	2	5	3	4	5	7	7	12	7	14	5	3	5	17	8	17	55	6.75	55		205
206	HOR2809	Hordeum vulgare L. convar. distichon (L.) Alef. var. nutans (Rode) Alef.	2	H		Iran	145 km von Esfahan nach ArakHöhe: ca.2400	2400	33.5667	50.85	IRNFAOKU-52-54	2	3	1	2	5	3	4	5	7	7	12	7	14	5	3	5	17	8	17	52	7.25	54		206
207	HOR2810	Hordeum vulgare L. convar. distichon (L.) Alef. var. nutans (Rode) Alef.	2	H		Iran	24 km von Golpaigan nach Arak	1929	33.5667	50.85	IRNFAOKU-52-54	2	3	1	2	5	3	4	5	7	7	12	7	14	5	3	5	17	8	17	53	8	61		NS
208	HOR2815	Hordeum vulgare L. convar. distichon (L.) Alef. var. medicum Körn.	2	H		Iran	Koorijan, 33 km von Hamedan nach Damaq; Höhe: ca.1600	1600	35.6	48.8167	IRNFAOKU-52-54	2	3	1	2	5	3	4	5	7	7	Admixed	7	2	Admixed	3	14	4	8	17	54	8.25	80		208
209	HOR2816	Hordeum vulgare L. convar. distichon (L.) Alef. var. nutans (Rode) Alef.	2	H		Iran	Koorijan, 33 km von Hamedan nach Damaq; Höhe: ca.1600	1600	35.6	48.8167	IRNFAOKU-52-54	2	3	1	2	5	3	4	5	7	7	Admixed	7	2	Admixed	3	14	4	8	17	55	8	73		NS
210	HOR2818	Hordeum vulgare L. convar. distichon (L.) Alef. var. nutans (Rode) Alef.	2	H		Iran	87 km von Hamedan nach DamaqHöhe: ca.1800	1800	35.6	48.8167	IRNFAOKU-52-54	2	3	1	2	5	3	4	5	7	7	12	7	14	5	3	5	17	8	17	55	8	74		NS
211	HOR2819	Hordeum vulgare L. convar. distichon (L.) Alef. var. nutans (Rode) Alef.	2	H		Iran	Damaq, 120 km von HamedanHöhe: ca.1700	1700	35.6	48.8167	IRNFAOKU-52-54	2	3	1	2	5	3	4	5	7	7	12	7	14	5	3	5	17	8	17	55	8.25	50		211
212	HOR2820	Hordeum vulgare L. convar. distichon (L.) Alef. var. medicum Körn.	2	H		Iran	Damaq, 120 km von HamedanHöhe: ca.1700	1700	35.6	48.8167	IRNFAOKU-52-54	2	3	1	2	5	3	4	5	7	7	12	7	14	5	3	5	17	8	17	52	4.3	65		212
213	HOR2823	Hordeum vulgare L. convar. distichon (L.) Alef. var. nutans (Rode) Alef.	2	H		Iran	Wenessar, 45 km von Hamedan (Rückweg); Höhe: ca.2200	2200	35.6	48.8167	IRNFAOKU-52-54	2	3	1	2	5	3	4	5	7	7	12	7	14	5	3	5	17	8	17	52	9	55		213
214	HOR2824	Hordeum vulgare L. convar. distichon (L.) Alef. var. medicum Körn.	2	H		Iran	Kahrise, 102 km von HamedanHöhe: ca.1400	1400	34.5833	47.8	IRNFAOKU-52-54	2	3	1	2	5	3	4	5	7	7	12	7	14	5	3	5	17	8	17	52	6.5	64		214
215	HOR2828	Hordeum vulgare L. convar. distichon (L.) Alef. var. nutans (Rode) Alef.	2	H		Iran	Kermanshahan, Awan on the street to Nahavand, 97 km from Kermanshah	1500	34.5833	48.8167	IRNFAOKU-52-54	2	3	1	2	5	3	4	5	7	7	8	Admixed	Admixed	Admixed	3	Admixed	Admixed	8	17	52	6.5	64		NS
216	HOR2829	Hordeum vulgare L. convar. distichon (L.) Alef. var. nutans (Rode) Alef.	2	H		Iran	Hamadan, Nahawand, 115 km from Kermanshah	1500	34.5833	48.8167	IRNFAOKU-52-54	2	3	1	2	5	3	4	5	7	7	12	7	14	5	3	5	17	8	17	50	7	70		NS
217	HOR2830	Hordeum vulgare L. convar. distichon (L.) Alef. var. medicum Körn.	2	H		Iran	nach Nahavand, 115 km von Kermanshah	1500	34.5833	48.8167	IRNFAOKU-52-54	Admixed	Admixed	1	2	Admixed	3	4	Admixed	7	7	8	10	2	6	14	7	12	5	9					*
218	HOR2831	Hordeum vulgare L. convar. distichon (L.) Alef. var. medicum Körn.	2	H		Iran	Dagarabad, 8 km von NahavandHöhe: ca.1700	1700	34.5833	48.8167	IRNFAOKU-52-54	2	3	1	2	5	3	4	5	7	7	12	7	14	5	3	5	17	8	17	51	6.75	60		NS
219	HOR2833	Hordeum vulgare L. convar. distichon (L.) Alef. var. nutans (Rode) Alef.	2	H		Iran	31 km von NahavandHöhe: ca.1800	1800	34.5833	48.8167	IRNFAOKU-52-54	2	3	1	2	5	3	4	5	7	7	12	7	14	5	3	5	17	8	17	51	7.5	66		219
220	HOR2838	Hordeum vulgare L. convar. distichon (L.) Alef. var. nutans (Rode) Alef.	2	H		Iran	Kordestan, Farm Hossein Abad, 116 km from Ahwaz	120	31.5333	48.8167	IRNFAOKU-52-54	Admixed	3	1	2	1	Admixed	Admixed	Admixed	Admixed	Admixed	8	10	2	Admixed	14	7	12	5	9	54	7	75		220
221	HOR2841	Hordeum vulgare L. convar. distichon (L.) Alef. var. medicum Körn.	2	H		Iran	106 km von Miani nach Tabriz	1680	37.6333	46.7833	IRNFAOKU-52-54	2	3	1	2	5	3	4	5	7	7	12	7	14	5	3	5	17	8	17					*
222	HOR2844	Hordeum vulgare L. convar. distichon (L.) Alef. var. medicum Körn.	2	H		Iran	152 km von Miani nach Tabriz	1940	37.6333	46.7833	IRNFAOKU-52-54	2	3	1	2	5	3	4	5	7	7	12	7	14	5	3	5	17	8	17	55	9.75	43		222
223	HOR2845	Hordeum vulgare L. convar. distichon (L.) Alef. var. nutans (Rode) Alef.	2	H		Iran	152 km von Miani nach Tabriz	1940	37.6333	46.7833	IRNFAOKU-52-54	2	3	1	2	5	3	4	5	Admixed	7	12	7	14	5	3	5	17	8	17					*
224	HOR2849	Hordeum vulgare L. convar. distichon (L.) Alef. var. nigrescens Körn.	2	H		Iran	Gindergache, 10 km von Mahabadnach Tabriz	1200	37.6333	46.7833	IRNFAOKU-52-54	Admixed	2	Admixed	Admixed	Admixed	3	Admixed	8	7	Admixed	Admixed	Admixed	Admixed	6	Admixed	4	3	6	4	56	6.5	74		224
225	HOR2851	Hordeum vulgare L. convar. distichon (L.) Alef. var. persicum Körn.	2	H		Iran	126 km von Mahabad nach Tabriz	1220	38.65	46.7833	IRNFAOKU-52-54	Admixed	2	Admixed	Admixed	Admixed	3	Admixed	8	7	Admixed	Admixed	Admixed	Admixed	6	7	4	3	6	4	55	9.5	90		NS
226	HOR2852	Hordeum vulgare L. convar. distichon (L.) Alef. var. nigrescens Körn.	2	H		Iran	126 km von Mahabad nach Tabriz	1220	38.65	46.7833	IRNFAOKU-52-54	Admixed	Admixed	Admixed	Admixed	Admixed	3	4	Admixed	7	Admixed	8	Admixed	Admixed	6	7	4	3	6	4					*
227	HOR2853	Hordeum vulgare L. convar. distichon (L.) Alef. var. nigricans Sér.	2	H		Iran	126 km von Mahabad nach Tabriz	1220	38.65	46.7833	IRNFAOKU-52-54	Admixed	2	Admixed	Admixed	Admixed	3	Admixed	8	7	Admixed	Admixed	Admixed	Admixed	6	7	4	3	6	4	59	8.5	84		227
228	HOR2857	Hordeum vulgare L. convar. distichon (L.) Alef. var. medicum Körn.	2	H		Iran	67 km von Ghazvin nach Rasht	700	36.6167	49.8333	IRNFAOKU-52-54	2	3	1	2	Admixed	Admixed	4	Admixed	Admixed	Admixed	8	Admixed	2	6	14	7	12	5	9	58	9.75	45		228
229	HOR2858	Hordeum vulgare L. convar. distichon (L.) Alef. var. nutans (Rode) Alef.	2	H		Iran	67 km von Ghazvin nach Rasht	700	36.6167	49.8333	IRNFAOKU-52-54	2	3	1	2	5	3	4	5	7	7	12	7	14	5	3	5	17	8	17	52	7.75	44		NS
230	HOR2867	Hordeum vulgare L. convar. distichon (L.) Alef. var. nutans (Rode) Alef.	2	H		Iran	53 km von Ghuchan nach Bojnurd	1120	37.6333	58.9833	IRNFAOKU-52-54	2	3	1	2	5	3	4	5	7	7	12	7	14	5	3	5	17	8	17	57	9.5	55		230
231	HOR2868	Hordeum vulgare L. convar. distichon (L.) Alef. var. nigricans Sér.	2	H		Iran	72 km von Ghuchan nach Bojnurd	1040	37.6333	58.9833	IRNFAOKU-52-54	Admixed	2	Admixed	Admixed	Admixed	Admixed	Admixed	8	Admixed	Admixed	Admixed	Admixed	Admixed	6	Admixed	4	3	6	4	58	8.5	81		NS
232	HOR2869	Hordeum vulgare L. convar. distichon (L.) Alef. var. nutans (Rode) Alef.	2	H		Iran	48 km von Ghuchan nach Mashhad	1200	36.6167	58.9833	IRNFAOKU-52-54	2	1	3	Admixed	2	Admixed	Admixed	Admixed	Admixed	Admixed	Admixed	Admixed	Admixed	Admixed	Admixed	Admixed	Admixed	Admixed	Admixed					*
233	HOR2870	Hordeum vulgare L. convar. distichon (L.) Alef. var. nutans (Rode) Alef.	2	H		Iran	64 km von Shahrud nach Sabzeva	1000	36.6167	55.9333	IRNFAOKU-52-54	Admixed	3	1	2	1	4	1	7	6	3	Admixed	Admixed	Admixed	Admixed	Admixed	Admixed	Admixed	5	9	55	8.5	75		NS
234	HOR2872	Hordeum vulgare L. convar. distichon (L.) Alef. var. medicum Körn.	2	H		Iran	34 km von Teheran nach Firuzkuh	1680	35.6	51.8667	IRNFAOKU-52-54	2	3	1	2	5	3	4	5	7	7	12	7	14	5	3	5	17	8	17	52	8.5	60		234
235	HOR2881	Hordeum vulgare L. convar. distichon (L.) Alef. var. medicum Körn.	2	H		Iran	Shahan, 10 km von NahavandHöhe: ca.1700	1700	34.5833	48.8167	IRNFAOKU-52-54	Admixed	3	1	2	5	3	4	5	7	7	8	Admixed	2	6	14	7	12	5	9					*
236	HOR3520	Hordeum vulgare L. convar. distichon (L.) Alef. var. medicum Körn.	2	H		Iran	Bisotoon, 150 km von Hamedan,Höhe: ca.1500	1500	34.5833	47.8	IRNFAOKU-52-54	Admixed	Admixed	1	2	Admixed	Admixed	4	Admixed	7	7	8	Admixed	2	6	14	7	12	5	9					*
237	HOR10479	Hordeum vulgare L. convar. distichon (L.) Alef. var. nigrescens Körn.	2	H		Iraq	Governement Neinawa, Gerstenfeld, Gelände der landwirtschaftlichen Fakultät der Universität Mossul		36	42.4667	IRQ-85	Admixed	3	1	2	Admixed	3	4	5	7	7	8	10	2	6	14	7	12	5	9					*
238	HOR10480	Hordeum vulgare L. convar. distichon (L.) Alef. var. nigrescens Körn.	2	H		Iraq	Irak, Gebiet: Governement Neinawa, Sammelort: Namrud		36	42.4667	IRQ-85	Admixed	3	1	2	1	3	Admixed	Admixed	7	7	8	10	2	6	14	7	12	5	9					*
239	HOR10603	Hordeum vulgare L. convar. distichon (L.) Alef. var. nigrescens Körn.	2	H		Iraq	Irak, Sammelort: Hamam Alil, svon Mosul		36.4433	43.2567	IRQ-86	1	3	1	2	Admixed	3	Admixed	Admixed	7	7	8	10	2	6	14	7	12	5	9					*
240	HOR10610	Hordeum vulgare L. convar. distichon (L.) Alef. var. nutans (Rode) Alef.	2	H		Iraq	Kirba Jhaina, 10 km S Hamam Alil		36.4433	43.2567	IRQ-86	1	3	1	2	Admixed	Admixed	Admixed	Admixed	7	7	8	10	2	6	14	7	12	5	9	74	10.5	76	III	240
241	HOR10611	Hordeum vulgare L. convar. distichon (L.) Alef. var. nigrescens Körn.	2	H		Iraq	Kirba Jhaina, 10 km S Hamam Alil		36.4433	43.2567	IRQ-86	2	3	1	2	1	3	4	5	7	7	8	10	2	6	14	7	12	5	9					*
242	HOR10613	Hordeum vulgare L. convar. distichon (L.) Alef. var. nigrescens Körn.	2	H		Iraq	Irak, Sammelort: bei Quaiara,ca. 70 km s Mosul		35.1333	43.4667	IRQ-86	Admixed	3	1	2	1	3	4	5	7	7	8	10	2	6	14	7	12	5	9	76	9.5	75		NS
243	HOR10616	Hordeum vulgare L. convar. distichon (L.) Alef. var. nigrescens Körn.	2	H		Iraq	bei Quaiara, ca. 70 km S Mosul		35.1333	43.4667	IRQ-86	Admixed	3	1	2	1	Admixed	Admixed	Admixed	7	7	8	10	2	6	14	7	12	5	9					*
245	HOR10620	Hordeum vulgare L. convar. distichon (L.) Alef. var. nutans (Rode) Alef.	2	H		Iraq	Ana		34.8333	42	IRQ-86	Admixed	Admixed	Admixed	Admixed	Admixed	Admixed	Admixed	Admixed	Admixed	Admixed	Admixed	Admixed	Admixed	Admixed	Admixed	Admixed	Admixed	Admixed	Admixed	69	10.25	85		245
246	HOR10626	Hordeum vulgare L. convar. distichon (L.) Alef. var. nutans (Rode) Alef.	2	H		Iraq	Rawa		34.4686	41.9194	IRQ-86	1	3	1	2	1	Admixed	Admixed	5	7	7	8	10	2	6	14	7	12	5	9					*
247	HOR10628	Hordeum vulgare L. convar. distichon (L.) Alef. var. persicum Körn.	2	H		Iraq	Khirba Jhaina, 10 km S Hamam Alil		36.4433	43.2567	IRQ-86	1	3	1	2	1	Admixed	Admixed	5	7	7	8	10	2	6	14	7	12	5	9					*
248	HOR10651	Hordeum vulgare L. convar. distichon (L.) Alef. var. nutans (Rode) Alef.	2	H		Iraq	Irak, Gebiet: Governement Neinawa, Sammelort: Eskikalak		36.4433	43.2567	IRQ-85	2	2	Admixed	Admixed	Admixed	Admixed	Admixed	8	7	4	Admixed	5	5	6	7	4	3	6	4	56	8.25	80		248
249	HOR10767	Hordeum vulgare L. convar. distichon (L.) Alef. var. nutans (Rode) Alef.	2	H		Iraq	Shakeriah bei Hit, kleine Bauernwirtschaft		33.6433	42.8214	IRQ-86	Admixed	Admixed	Admixed	Admixed	Admixed	Admixed	Admixed	Admixed	Admixed	Admixed	Admixed	Admixed	Admixed	Admixed	Admixed	Admixed	Admixed	Admixed	Admixed					*
250	HOR10621	Hordeum vulgare L. convar. distichon (L.) Alef.	2	H		Iraq	Ana		34.8333	42	IRQ-86	Admixed	3	1	2	1	3	Admixed	Admixed	7	7	8	10	2	6	14	7	12	5	9					*
252	HOR10412	Hordeum vulgare L. convar. distichon (L.) Alef. var. nutans (Rode) Alef.	2	H		Italy	4 km nördlich von Castelfranco	800	43.6989	10.7422	ITA-80	2	Admixed	Admixed	Admixed	Admixed	Admixed	Admixed	Admixed	Admixed	Admixed	Admixed	Admixed	Admixed	Admixed	Admixed	Admixed	Admixed	Admixed	Admixed					*
253	HOR10475	Hordeum vulgare L. convar. distichon (L.) Alef. var. nutans (Rode) Alef.	2	H		Italy	Contrada Scifa, zwischen M. Basilico und Sella Entrata, 7 km von Gambarie an der Straße nach Bagaladi, Provinz Reggio di Calabria, Region Calabria	1150	38.1672	15.8358	ITA-84	2	2	4	4	6	5	2	6	8	11	6	2	3	13	10	16	2	19	2					*
256	HOR10782	Hordeum vulgare L. convar. distichon (L.) Alef. var. nutans (Rode) Alef.	2	H		Italy	5 km vor Scanno	1000	41.9017	13.8825	ITA-87	2	2	4	4	6	5	2	6	8	11	6	2	3	13	10	16	2	19	2	64	11	90	III	256
261	HOR10833	Hordeum vulgare L. convar. distichon (L.) Alef. var. nutans (Rode) Alef.	2	H		Italy	Cansano	840	42.0053	14.0128	ITA-87	2	2	4	4	6	5	2	6	8	11	6	2	3	13	10	16	2	19	2	66	9.75	94		NS
262	HOR10834	Hordeum vulgare L. convar. distichon (L.) Alef. var. nutans (Rode) Alef.	2	H		Italy	Bisegna	1200	41.9219	13.7586	ITA-87	2	2	4	4	Admixed	5	Admixed	Admixed	8	Admixed	Admixed	Admixed	Admixed	Admixed	Admixed	Admixed	Admixed	Admixed	Admixed					*
263	HOR10937	Hordeum vulgare L. convar. distichon (L.) Alef. var. nutans (Rode) Alef.	2	H		Italy	5 km nach Leonessa in RichtungCascia, Mittelitalien	1000	42.55	12.9833	ITA-89	2	2	4	4	6	5	2	Admixed	8	Admixed	4	Admixed	Admixed	13	Admixed	Admixed	Admixed	12	11	66	11	85		263
264	HOR10992	Hordeum vulgare L. convar. distichon (L.) Alef. var. erectum (Rode) Alef.	2	H		Italy	Camerino, Kapuzinerkloster, Mittelitalien	657	43.1333	13.0833	ITA-89	2	Admixed	Admixed	Admixed	Admixed	Admixed	Admixed	Admixed	Admixed	Admixed	Admixed	Admixed	Admixed	Admixed	Admixed	Admixed	Admixed	Admixed	Admixed					*
265	HOR11123	Hordeum vulgare L. convar. distichon (L.) Alef. var. nutans (Rode) Alef.	2	H		Italy	Astrio (Breno) BS	800	45.8719	10.3017	ITA-91	2	2	4	4	6	5	2	6	8	11	6	2	3	13	10	16	2	19	2	66	9.5	71		265
267	HOR4720	Hordeum vulgare L. convar. distichon (L.) Alef. var. erectum (Rode) Alef.	2	H		Latvia	Latvia, JELGAVA		56.6483	23.7139		2	Admixed	4	Admixed	6	Admixed	2	8	Admixed	4	4	5	5	1	7	3	16	13	12	74	8.75	80	III	267
268	HOR9724	Hordeum vulgare L. convar. distichon (L.) Alef. var. nutans (Rode) Alef.	2	H		Libya	8 km ö Al Bayda, FK 2435	670	30.7664	21.7417	LBY-81	2	1	3	1	Admixed	6	Admixed	Admixed	3	Admixed	Admixed	Admixed	Admixed	Admixed	Admixed	Admixed	Admixed	Admixed	12					*
269	HOR9846	Hordeum vulgare L. convar. distichon (L.) Alef. var. nutans (Rode) Alef.	2	H		Libya	Cyrenaika / Al Qubbah / Al Makhali Project Area		32.7667	22.25	LBY-82	2	1	Admixed	Admixed	Admixed	Admixed	Admixed	Admixed	Admixed	Admixed	Admixed	Admixed	Admixed	Admixed	Admixed	Admixed	Admixed	Admixed	Admixed	55	6.25	65		NS
270	HOR9847	Hordeum vulgare L. convar. distichon (L.) Alef. var. nutans (Rode) Alef.	2	H		Libya	Cyrenaika / Al Qubbah / Al Makhali Project Area		32.7667	22.25	LBY-82	2	1	Admixed	Admixed	Admixed	Admixed	Admixed	Admixed	Admixed	Admixed	Admixed	Admixed	Admixed	Admixed	Admixed	Admixed	Admixed	Admixed	Admixed	53	6.75	55		NS
271	HOR9877	Hordeum vulgare L. convar. distichon (L.) Alef. var. nutans (Rode) Alef.	2	H		Libya	etwa 45 km s Taknis in Richtung Kharuba, FK 938	300	32.48	21.1264	LBY-81	2	1	3	1	2	6	6	2	3	5	2	9	7	11	8	2	15	14	5	55	7	70		NS
272	HOR9880	Hordeum vulgare L. convar. distichon (L.) Alef. var. nutans (Rode) Alef.	2	H		Libya	10 km s von Qarnadah bzw. 5 kms von Al Fayidiyah, FK 2130	830	32.6906	21.9075	LBY-81	2	1	3	1	Admixed	6	Admixed	Admixed	3	Admixed	Admixed	Admixed	Admixed	Admixed	Admixed	Admixed	Admixed	Admixed	12	49	5	60	II	272
273	HOR9883	Hordeum vulgare L. convar. distichon (L.) Alef. var. nutans (Rode) Alef.	2	H		Libya	8 km ö Al Bayda, FK 2435	670	32.0178	21.7417	LBY-81	2	1	3	1	Admixed	6	Admixed	Admixed	3	Admixed	Admixed	Admixed	Admixed	Admixed	Admixed	Admixed	Admixed	Admixed	12	51	5	65		273
274	HOR10084	Hordeum vulgare L. convar. distichon (L.) Alef. var. nutans (Rode) Alef.	2	H		Libya	Cyrenaika / Al Qubbah / Al Makhali Project Area		32.7667	22.25	LBY-82	2	Admixed	4	4	6	5	2	6	8	11	Admixed	2	3	13	10	16	2	Admixed	Admixed	63	10.75	70		NS
275	HOR10086	Hordeum vulgare L. convar. distichon (L.) Alef. var. nutans (Rode) Alef.	2	H		Libya	Cyrenaika / Al Qubbah / Al Makhali Project Area		32.7667	22.25	LBY-82	2	1	4	4	6	5	2	6	8	Admixed	4	2	3	Admixed	10	Admixed	Admixed	Admixed	Admixed	64	9.75	90		NS
276	HOR10099	Hordeum vulgare L. convar. distichon (L.) Alef. var. nutans (Rode) Alef.	2	H		Libya	Fezzan / Murzuq		25.9161	13.9181	LBY-83	2	Admixed	4	4	6	5	2	Admixed	Admixed	Admixed	4	Admixed	Admixed	Admixed	Admixed	Admixed	Admixed	Admixed	Admixed	68	11.25	80		NS
277	HOR10162	Hordeum vulgare L. convar. distichon (L.) Alef. var. nutans (Rode) Alef.	2	H		Libya	etwa 45 km s Taknis in Richtung Kharuba, FK 938	300	32.48	21.1264	LBY-81	2	1	Admixed	1	2	6	6	2	Admixed	5	2	9	7	Admixed	Admixed	13	15	16	6	55	5.75	60		277
278	HOR10167	Hordeum vulgare L. convar. distichon (L.) Alef. var. nutans (Rode) Alef.	2	H		Libya	etwa 45 km s Taknis in Richtung Kharuba, FK 938	300	32.48	21.1264	LBY-81	2	Admixed	4	4	Admixed	5	Admixed	Admixed	8	Admixed	Admixed	Admixed	Admixed	Admixed	Admixed	Admixed	Admixed	Admixed	Admixed	52	5.75	65		NS
279	HOR10169	Hordeum vulgare L. convar. distichon (L.) Alef. var. nutans (Rode) Alef.	2	H		Libya	etwa 45 km s Taknis in Richtung Kharuba, FK 938	300	32.48	21.1264	LBY-81	2	1	Admixed	Admixed	Admixed	Admixed	Admixed	Admixed	Admixed	Admixed	Admixed	Admixed	Admixed	Admixed	Admixed	Admixed	Admixed	Admixed	Admixed	57	6.75	60		279
280	HOR10280	Hordeum vulgare L. convar. distichon (L.) Alef. var. nutans (Rode) Alef.	2	H		Libya	Fezzan / Gabrahon, Oase ohne Straßenverbindung	400	26.8031	13.5333	LBY-83	2	1	3	1	2	6	6	2	2	10	3	4	6	10	15	12	8	4	3	57	7.25	65		280
281	HOR4719	Hordeum vulgare L. convar. distichon (L.) Alef. var. nutans (Rode) Alef.	2	H		Lithuania	Lithuania		55.1692	23.8811		2	Admixed	4	4	6	5	2	6	8	11	6	2	3	13	10	16	2	Admixed	2					*
282	HOR13411	Hordeum vulgare L. convar. distichon (L.) Alef. var. nutans (Rode) Alef.	2	H		Morocco			31.7417	-7.0925		2	2	4	4	6	5	2	6	8	11	6	2	3	13	10	16	Admixed	Admixed	2	58	8.5	75		NS
283	HOR14074	Hordeum vulgare L. convar. distichon (L.) Alef. var. nutans (Rode) Alef.	2	H		Netherlands			52.1325	5.29111		2	2	4	4	6	5	2	3	8	6	Admixed	8	13	12	1	10	Admixed	12	Admixed	70	12.5	70		NS
284	HOR7484	Hordeum vulgare L. convar. distichon (L.) Alef. var. nutans (Rode) Alef.	2	H		Poland	Pieniny / Niedzica, road to castle		49.4097	20.3028	POLHAN-75	2	2	4	4	6	5	2	Admixed	8	Admixed	4	Admixed	Admixed	Admixed	Admixed	Admixed	Admixed	12	11	66	11.75	102	III	284
285	HOR7485	Hordeum vulgare L. convar. distichon (L.) Alef. var. nutans (Rode) Alef.	2	H		Poland	Pieniny / Niedzica		49.4097	20.3028	POLHAN-75	2	2	4	4	6	5	2	Admixed	8	Admixed	4	Admixed	Admixed	Admixed	Admixed	Admixed	Admixed	Admixed	Admixed					*
286	HOR7487	Hordeum vulgare L. convar. distichon (L.) Alef. var. nutans (Rode) Alef.	2	H		Poland	Pieniny / Haliszowa		49.4294	20.36	POLHAN-75	2	2	4	4	6	5	2	6	8	11	6	2	3	13	10	16	2	19	2					*
287	HOR7514	Hordeum vulgare L. convar. distichon (L.) Alef. var. nutans (Rode) Alef.	2	H		Poland	Pieniny Spisski / Niedzica		49.4097	20.3028	POL-76	2	2	4	4	6	5	2	6	8	11	Admixed	2	3	13	10	16	Admixed	Admixed	Admixed					*
288	HOR7515	Hordeum vulgare L. convar. distichon (L.) Alef. var. nutans (Rode) Alef.	2	H		Poland	Pieniny Spisski / Niedzica		49.4097	20.3028	POL-76	2	Admixed	4	4	6	5	2	6	8	11	4	2	3	13	10	16	10	1	11	65	12.5	111		288
289	HOR7516	Hordeum vulgare L. convar. distichon (L.) Alef. var. nutans (Rode) Alef.	2	H		Poland	Czorsztyn, E, Dunajec valley		49.4372	20.3269	POL-76	2	Admixed	4	4	6	5	2	6	8	11	4	2	3	Admixed	10	16	Admixed	Admixed	Admixed	67	11.25	90		NS
290	HOR7519	Hordeum vulgare L. convar. distichon (L.) Alef. var. nutans (Rode) Alef.	2	H		Poland	Beskid Sadecki / Sucha Dolina		49.4214	20.9528	POL-76	2	2	4	4	6	5	2	6	8	11	6	2	3	13	10	16	2	19	2	68	10.75	64		290
292	HOR7521	Hordeum vulgare L. convar. distichon (L.) Alef. var. nutans (Rode) Alef.	2	H		Poland	Pieniny Spisski / Niedzica		49.4097	20.3028	POL-76	2	2	4	4	6	5	2	6	8	11	6	2	3	13	10	16	2	19	2					*
293	HOR7523	Hordeum vulgare L. convar. distichon (L.) Alef. var. nutans (Rode) Alef.	2	H		Poland	Pieniny Spisski / Niedzica		49.4097	20.3028	POL-76	2	Admixed	4	4	6	5	2	6	8	11	4	2	3	13	10	16	10	1	11					*
294	HOR7524	Hordeum vulgare L. convar. distichon (L.) Alef. var. nutans (Rode) Alef.	2	H		Poland	Hohe Tatra, Podhale / BukowinaTatr.		49.1667	20.1333	POL-76	2	2	4	4	6	5	2	Admixed	8	Admixed	4	Admixed	Admixed	Admixed	Admixed	Admixed	Admixed	Admixed	Admixed	58	9.75	69		NS
295	HOR7526	Hordeum vulgare L. convar. distichon (L.) Alef. var. nutans (Rode) Alef.	2	H		Poland	Hohe Tatra / Czarna Gora		49.3739	20.1442	POL-76	2	Admixed	4	4	6	5	2	6	8	11	4	2	3	13	10	16	5	Admixed	Admixed	66	10.5	75		NS
297	HOR7528	Hordeum vulgare L. convar. distichon (L.) Alef. var. nutans (Rode) Alef.	2	H		Poland	Kotlina Sadecka / Olszanka W Stary Sacz		49.5978	20.6325	POL-76	2	2	4	4	6	5	2	6	8	11	6	2	3	13	10	16	2	19	2					*
300	HOR7531	Hordeum vulgare L. convar. distichon (L.) Alef. var. nutans (Rode) Alef.	2	H		Poland	Beskid Nizki - Bieszczady / Bukowsko		49.4803	22.0694	POL-76	2	2	4	4	6	5	2	6	8	11	Admixed	2	3	13	10	16	Admixed	Admixed	Admixed	63	10	70		300
301	HOR7532	Hordeum vulgare L. convar. distichon (L.) Alef. var. nutans (Rode) Alef.	2	H		Poland	Beskid Nizki - Bieszczady / Bukowsko		49.4803	22.0694	POL-76	2	2	4	4	6	5	2	6	8	11	6	2	3	13	10	16	2	19	2					*
304	HOR7537	Hordeum vulgare L. convar. distichon (L.) Alef. var. nutans (Rode) Alef.	2	H		Poland	Bieszczady / Wolkowyja		49.335	22.4103	POL-76	2	2	4	4	6	5	2	6	8	11	6	2	3	13	10	16	2	19	2	65	10.5	75		304
305	HOR7538	Hordeum vulgare L. convar. distichon (L.) Alef. var. nutans (Rode) Alef.	2	H		Poland	Bieszczady, E / Czarna		49.5167	22.7094	POL-76	2	2	4	4	6	5	2	6	8	11	4	2	3	13	10	16	Admixed	Admixed	Admixed	69	10	76		NS
306	HOR7540	Hordeum vulgare L. convar. distichon (L.) Alef. var. nutans (Rode) Alef.	2	H		Poland	Bieszczady, NE / Kuzmina, between Ustrzyki D. and Przemysl		49.6156	22.4286	POL-76	2	2	4	4	6	5	2	6	8	11	Admixed	2	3	13	10	16	Admixed	Admixed	Admixed	66	12	80		306
307	HOR7541	Hordeum vulgare L. convar. distichon (L.) Alef. var. nutans (Rode) Alef.	2	H		Poland	Bieszczady, NW / Laczki		49.4489	22.3469	POL-76	2	2	4	4	6	5	2	6	8	11	4	2	3	13	10	16	Admixed	Admixed	Admixed	69	10.5	80		NS
308	HOR7542	Hordeum vulgare L. convar. distichon (L.) Alef. var. nutans (Rode) Alef.	2	H		Poland	Bieszczady, NW / Baligrod		49.3306	22.2853	POL-76	2	Admixed	4	4	6	5	2	Admixed	8	Admixed	4	Admixed	Admixed	Admixed	Admixed	Admixed	Admixed	Admixed	Admixed	52	11	75		308
309	HOR8808	Hordeum vulgare L. convar. distichon (L.) Alef. var. nutans (Rode) Alef.	2	H		Poland	Kotlina Sandomierska / Cmolas,nNW Kolbuszowa		50.2442	21.7761	POL-78	2	2	4	4	6	5	2	6	8	11	6	2	3	13	10	16	2	19	2	67	11.5	82		309
310	HOR8811	Hordeum vulgare L. convar. distichon (L.) Alef. var. nutans (Rode) Alef.	2	H		Poland	Beskid Niski / Pobiedno, NE Bukowsko		49.4803	22.0694	POL-78	2	Admixed	4	4	6	5	2	6	8	11	4	2	3	13	10	16	10	1	11					*
311	HOR8812	Hordeum vulgare L. convar. distichon (L.) Alef. var. nutans (Rode) Alef.	2	H		Poland	Beskid Niski / Pobiedno, NE Bukowsko		49.4803	22.0694	POL-78	2	Admixed	4	4	6	5	2	6	Admixed	11	4	2	3	Admixed	Admixed	Admixed	10	1	Admixed	67	13	85		311
312	HOR8816	Hordeum vulgare L. convar. distichon (L.) Alef. var. nutans (Rode) Alef.	2	H		Poland	Beskid Niski/Sadecki / Ropa EGrybow		49.6239	20.9478	POL-78	2	Admixed	4	4	6	5	2	6	8	11	4	2	3	13	10	16	Admixed	Admixed	Admixed	64	10	89		312
313	HOR8817	Hordeum vulgare L. convar. distichon (L.) Alef. var. nutans (Rode) Alef.	2	H		Poland	Beskid Niski/Sadecki / Ropa EGrybow, road to Lysa Gora		49.6239	20.9478	POL-78	2	2	4	4	6	5	2	6	8	11	4	2	3	13	10	16	Admixed	Admixed	Admixed	63	10.25	85	III	313
314	HOR8818	Hordeum vulgare L. convar. distichon (L.) Alef. var. nutans (Rode) Alef.	2	H		Poland	Beskid Niski/Sadecki / DynarySE Grybow		49.6239	20.9478	POL-78	2	Admixed	4	4	6	5	2	6	8	Admixed	4	2	Admixed	Admixed	Admixed	Admixed	10	1	Admixed	72	14.5	94		314
315	HOR8825	Hordeum vulgare L. convar. distichon (L.) Alef. var. nutans (Rode) Alef.	2	H		Poland	Beskid Niski/Sadecki / Florynka SSE Grybow		49.6239	20.9478	POL-78	2	2	4	4	6	5	2	6	8	11	6	2	3	13	10	16	2	19	2	61	11.75	75		315
316	HOR8828	Hordeum vulgare L. convar. distichon (L.) Alef. var. nutans (Rode) Alef.	2	H		Poland	Beskid Wyspowy / Krasne Potockie, Limanowa - Nowy Sacz		49.6333	20.6	POL-78	2	2	4	4	6	5	2	6	8	11	6	2	3	13	10	16	2	19	2	69	12.25	94		316
317	HOR8831	Hordeum vulgare L. convar. distichon (L.) Alef. var. nutans (Rode) Alef.	2	H		Poland	Podhale Region / Lapszanka S Lapsze Wyzne		49.3933	20.1872	POL-78	2	2	4	4	6	5	2	6	8	11	6	2	3	13	10	16	2	19	2					*
318	HOR8832	Hordeum vulgare L. convar. distichon (L.) Alef. var. nutans (Rode) Alef.	2	H		Poland	Podhale Region / Lapszanka S Lapsze Wyzne		49.3933	20.1872	POL-78	2	Admixed	4	4	6	5	2	6	8	11	4	2	3	13	10	16	10	1	11	63	12.75	104		318
319	HOR8833	Hordeum vulgare L. convar. distichon (L.) Alef. var. nutans (Rode) Alef.	2	H		Poland	Gorce mountains / Ochotnica Gorna		49.5083	20.2433	POL-78	2	Admixed	4	4	6	5	2	6	8	11	6	2	3	13	10	16	2	19	2	61	11	75		319
320	HOR8834	Hordeum vulgare L. convar. distichon (L.) Alef. var. nutans (Rode) Alef.	2	H		Poland	Gorce mountains / Ochotnica Gorna		49.5083	20.2433	POL-78	2	Admixed	4	4	6	5	2	6	8	11	4	2	3	13	10	16	10	1	11	67	15.5	60		320
321	HOR8835	Hordeum vulgare L. convar. distichon (L.) Alef. var. nutans (Rode) Alef.	2	H		Poland	Dunajec valley / Sromowce Wyzne		49.4078	20.3389	POL-78	2	Admixed	4	4	6	5	2	6	8	11	4	2	3	13	10	16	10	1	11					*
322	HOR8836	Hordeum vulgare L. convar. distichon (L.) Alef. var. nutans (Rode) Alef.	2	H		Poland	Dunajec valley / Sromowce Srednie		49.3833	20.3833	POL-78	2	Admixed	4	4	6	5	2	Admixed	8	Admixed	4	Admixed	Admixed	13	Admixed	16	10	1	Admixed	63	12	92		NS
323	HOR8839	Hordeum vulgare L. convar. distichon (L.) Alef. var. nutans (Rode) Alef.	2	H		Poland	Gorce mountains / Ochotnica Gorna		49.5083	20.2433	POL-78	2	Admixed	4	4	6	5	2	6	8	11	4	2	3	13	10	16	10	1	11					*
324	HOR8840	Hordeum vulgare L. convar. distichon (L.) Alef. var. nutans (Rode) Alef.	2	H		Poland	Beskid Wyspowy / Krasne Potockie, Limanowa - Nowy Sacz		49.6333	20.6	POL-78	2	2	4	4	6	5	2	6	8	Admixed	4	Admixed	Admixed	13	10	16	10	1	Admixed					*
325	HOR8853	Hordeum vulgare L. convar. distichon (L.) Alef. var. nutans (Rode) Alef.	2	H		Poland	Beskid Wyspowy / Krasne Potockie, Limonowa - Nowy Sacz		49.6333	20.6	POL-78	2	2	4	4	6	5	2	6	8	11	6	2	3	13	10	16	2	19	2					*
326	HOR8854	Hordeum vulgare L. convar. distichon (L.) Alef. var. nutans (Rode) Alef.	2	H		Poland	Beskid Wyspowy / Slopnice W Limanowa		49.6333	20.6	POL-78	2	2	4	4	6	5	2	6	8	Admixed	4	2	3	13	10	16	10	1	11	64	13.25	101		326
327	HOR10410	Hordeum vulgare L. convar. distichon (L.) Alef. var. nutans (Rode) Alef.	2	H		Poland	Klembow		52.4061	21.3317	POL-84	2	2	4	4	6	5	2	Admixed	8	Admixed	4	2	3	Admixed	Admixed	Admixed	Admixed	Admixed	Admixed	71	11	84		327
328	HOR10600	Hordeum vulgare L. convar. distichon (L.) Alef. var. nutans (Rode) Alef.	2	H		Poland	Beskiden / Rajcza		49.5094	19.1128	POL-86	2	2	4	4	4	5	3	3	8	6	1	8	13	12	1	10	5	3	13	67	11.25	75		328
329	HOR10635	Hordeum vulgare L. convar. distichon (L.) Alef. var. medicum Körn.	2	H		Poland	Klembow		52.4061	21.3317	POL-84	2	Admixed	Admixed	Admixed	Admixed	Admixed	Admixed	Admixed	Admixed	Admixed	Admixed	Admixed	Admixed	Admixed	Admixed	Admixed	Admixed	Admixed	Admixed	58	10	102		329
330	HOR1391	Hordeum vulgare L. convar. distichon (L.) Alef. var. nigricans Sér.	2	H		Romania			45.9431	24.9667		2	2	4	4	6	5	2	6	8	Admixed	4	Admixed	Admixed	Admixed	Admixed	Admixed	Admixed	12	Admixed	70	11.5	94		330
331	BCC1592	Hordeum vulgare L. convar. distichon (L.) Alef. var. nutans (Rode) Alef.	2	H		Romania			45.9431	24.9667		2	2	4	4	4	5	3	3	8	6	1	8	13	12	1	10	18	3	15	68	10.75	94		NS
333	HOR9450	Hordeum vulgare L. convar. distichon (L.) Alef. var. nutans (Rode) Alef.	2	H		Romania	Cluj / Bedeciu		46.7814	23.0831		2	Admixed	Admixed	Admixed	Admixed	Admixed	Admixed	Admixed	Admixed	Admixed	Admixed	Admixed	Admixed	Admixed	Admixed	Admixed	Admixed	Admixed	Admixed	61	9.25	94		333
334	HOR9451	Hordeum vulgare L. convar. distichon (L.) Alef. var. nutans (Rode) Alef.	2	H		Romania	Cluj / Izvorul Crisului		44.385	26.1067	ROMPENTEK	2	2	4	4	6	5	2	6	8	11	4	2	3	13	10	16	Admixed	Admixed	Admixed	65	11.75	85		NS
335	HOR9453	Hordeum vulgare L. convar. distichon (L.) Alef. var. nutans (Rode) Alef.	2	H		Romania	Cluj / Capusul Mare		46.7772	23.5997		2	2	4	4	4	5	3	3	8	6	1	8	13	12	1	10	18	3	15	64	9.25	100	III	335
336	HOR215	Hordeum vulgare L. convar. distichon (L.) Alef. var. nutans (Rode) Alef.	2	H		Russia	Udarnik		48.7833	44.6833		2	Admixed	4	4	6	5	2	6	8	11	4	2	3	13	10	16	Admixed	12	Admixed	64	10	90		NS
337	BCC1481	Hordeum vulgare L. convar. distichon (L.) Alef. var. nutans (Rode) Alef.	2	H		Russia			55.45	37.42		2	2	4	4	6	5	2	6	8	11	4	2	3	Admixed	10	Admixed	Admixed	12	11	62	8.75	86		337
338	HOR7334	Hordeum vulgare L. convar. distichon (L.) Alef. var. nutans (Rode) Alef.	2	H		Slovakia	Hrubá Vrbka, Weiße Karpaten		48.8547	17.6772	CSK-74	2	2	4	4	6	5	2	6	8	11	6	2	3	13	10	16	2	19	2	58	10	95		338
339	HOR7335	Hordeum vulgare L. convar. distichon (L.) Alef. var. nutans (Rode) Alef.	2	H		Slovakia	Hrubá Vrbka, Weiße Karpaten		48.8547	17.6772	CSK-74	2	2	4	4	6	5	2	6	8	11	6	2	3	13	10	16	2	19	2	60	9.25	95		339
340	HOR7336	Hordeum vulgare L. convar. distichon (L.) Alef. var. nutans (Rode) Alef.	2	H		Slovakia	Sobotiste, Weiße Karpaten		48.7406	17.4	CSK-74	2	2	4	4	4	5	3	Admixed	8	6	1	Admixed	13	12	1	10	5	Admixed	13	69	10	75		340
341	HOR7337	Hordeum vulgare L. convar. distichon (L.) Alef. var. nutans (Rode) Alef.	2	H		Slovakia	Ostry Grún, Vtácník-Gebirge		48.5633	18.6631	CSK-74	2	2	4	4	4	5	3	3	8	6	1	8	13	12	1	10	5	3	13	67	11.5	80		341
342	HOR7338	Hordeum vulgare L. convar. distichon (L.) Alef. var. nutans (Rode) Alef.	2	H		Slovakia	Ostry Grún, Vtácník-Gebirge		48.5633	18.6631	CSK-74	2	2	4	4	4	5	3	3	8	6	1	8	13	12	1	10	18	3	15	64	11	85	III	342
343	HOR7339	Hordeum vulgare L. convar. distichon (L.) Alef. var. nutans (Rode) Alef.	2	H		Slovakia	Ostry Grún, Vtácník-Gebirge		48.5633	18.6631	CSK-74	2	2	4	4	6	5	2	6	8	11	6	2	3	13	10	16	2	19	2	60	9	85		343
344	HOR7340	Hordeum vulgare L. convar. distichon (L.) Alef. var. nutans (Rode) Alef.	2	H		Slovakia	Ostry Grún, Vtácník-Gebirge		48.5633	18.6631	CSK-74	2	2	4	4	4	5	3	3	8	6	1	8	13	12	1	10	5	12	13	62	12.5	86		344
345	HOR7341	Hordeum vulgare L. convar. distichon (L.) Alef. var. nutans (Rode) Alef.	2	H		Slovakia	Ostry Grún, Vtácník-Gebirge		48.5633	18.6631	CSK-74	2	2	4	4	6	5	2	6	8	11	6	2	3	13	10	16	2	19	2					*
346	HOR7342	Hordeum vulgare L. convar. distichon (L.) Alef. var. nutans (Rode) Alef.	2	H		Slovakia	Ostry Grún, Vtácník-Gebirge		48.5633	18.6631	CSK-74	2	2	4	4	6	5	2	6	8	11	6	2	3	13	10	16	2	19	2	64	10.25	85		NS
347	HOR7343	Hordeum vulgare L. convar. distichon (L.) Alef. var. nutans (Rode) Alef.	2	H		Slovakia	Ostry Grún, Vtácník-Gebirge		48.5633	18.6631	CSK-74	2	2	4	4	4	5	3	3	8	6	1	8	13	12	1	10	18	3	15	64	11.25	85		347
348	HOR7346	Hordeum vulgare L. convar. distichon (L.) Alef. var. nutans (Rode) Alef.	2	H		Slovakia	Stiavnické-Gebirge, östlich Banská Stiavnica		48.45	18.8833	CSK-74	2	2	4	4	4	5	3	3	8	6	1	8	13	12	1	10	18	3	15	66	11.25	70		NS
349	HOR7347	Hordeum vulgare L. convar. distichon (L.) Alef. var. nutans (Rode) Alef.	2	H		Slovakia	zwischen Slatinské Lazy und Stará Huta		48.5667	19.1278	CSK-74	2	2	4	4	4	5	3	3	8	6	1	8	13	12	1	10	5	3	13	64	11	80		NS
350	HOR7348	Hordeum vulgare L. convar. distichon (L.) Alef. var. nutans (Rode) Alef.	2	H		Slovakia	Tisovské Lazy		48.8	19.6778	CSK-74	2	2	4	4	4	5	3	3	8	6	1	8	13	12	1	10	18	3	15	65	12.5	85		NS
351	HOR7349	Hordeum vulgare L. convar. distichon (L.) Alef. var. nutans (Rode) Alef.	2	H		Slovakia	Dolná Strehová-Prieloh südwestlich Lucenec		48.25	19.4881	CSK-74	2	2	4	4	4	5	3	3	8	6	1	8	13	12	1	10	18	12	Admixed	61	10.5	85		NS
352	HOR7350	Hordeum vulgare L. convar. distichon (L.) Alef. var. nutans (Rode) Alef.	2	H		Slovakia	Málinec-Hámor bei Málinec		48.4833	19.6667	CSK-74	2	2	4	4	4	5	3	3	8	6	1	8	13	12	1	10	18	3	15	67	11	77		352
353	HOR7351	Hordeum vulgare L. convar. distichon (L.) Alef. var. nutans (Rode) Alef.	2	H		Slovakia	Málinec-Hámor bei Málinec		48.4833	19.6667	CSK-74	2	2	4	4	4	5	3	3	8	6	1	8	13	12	1	10	18	3	15	64	11.75	90		353
355	HOR7353	Hordeum vulgare L. convar. distichon (L.) Alef. var. nutans (Rode) Alef.	2	H		Slovakia	Málinec-Hámor bei Málinec		48.4833	19.6667	CSK-74	2	2	4	4	4	5	3	3	8	6	1	8	13	12	1	10	18	3	15	61	9.25	85		355
356	HOR7354	Hordeum vulgare L. convar. distichon (L.) Alef. var. nutans (Rode) Alef.	2	H		Slovakia	Málinec-Hámor bei Málinec		48.4833	19.6667	CSK-74	2	2	4	4	4	5	3	3	8	6	1	8	13	12	1	10	18	3	15	63	10	105		356
357	HOR7355	Hordeum vulgare L. convar. distichon (L.) Alef. var. nutans (Rode) Alef.	2	H		Slovakia	Ratková, Südrand des Slowakischen Erzgebirges		48.5914	20.0972	CSK-74	2	2	4	4	4	5	3	3	8	6	1	8	13	12	1	10	18	3	15	63	10.25	84		357
359	HOR7357	Hordeum vulgare L. convar. distichon (L.) Alef. var. nutans (Rode) Alef.	2	H		Slovakia	Muránska Zdychava nördlich Revúca, Slowakisches Erzgebirge		48.2389	20.1094	CSK-74	2	2	4	4	6	5	2	6	8	11	6	2	3	13	10	16	2	19	2	60	9	85		359
360	HOR7358	Hordeum vulgare L. convar. distichon (L.) Alef. var. nutans (Rode) Alef.	2	H		Slovakia	Muránska Zdychava nördlich Revúca, Slowakisches Erzgebirge		48.2389	20.1094	CSK-74	2	2	4	4	4	5	3	3	8	6	1	8	13	12	1	10	18	3	15	62	9.75	90		360
361	HOR7359	Hordeum vulgare L. convar. distichon (L.) Alef. var. nutans (Rode) Alef.	2	H		Slovakia	Muránska Zdychava nördlich Revúca, Slowakisches Erzgebirge		48.2389	20.1094	CSK-74	2	2	4	4	4	5	3	3	8	6	1	8	13	12	1	10	18	3	15	60	10.5	84		NS
362	HOR7360	Hordeum vulgare L. convar. distichon (L.) Alef. var. nutans (Rode) Alef.	2	H		Slovakia	Kapusany nordöstlich Presov		49.0436	21.3331	CSK-74	2	2	4	4	4	5	3	3	8	6	1	8	13	12	1	10	18	3	15	63	9.5	89		362
363	HOR7361	Hordeum vulgare L. convar. distichon (L.) Alef. var. nutans (Rode) Alef.	2	H		Slovakia	Kapusany nordöstlich Presov		49.0436	21.3331	CSK-74	2	Admixed	4	4	6	5	2	6	8	11	4	2	3	13	10	16	Admixed	Admixed	Admixed	65	8.5	79	III	363
364	HOR7362	Hordeum vulgare L. convar. distichon (L.) Alef. var. nutans (Rode) Alef.	2	H		Slovakia	Matiaska, ONO von Presov		49.0617	21.5817	CSK-74	2	2	4	4	6	5	2	6	8	11	Admixed	2	3	13	10	16	Admixed	Admixed	Admixed	66	10.5	80		364
365	HOR7363	Hordeum vulgare L. convar. distichon (L.) Alef. var. nutans (Rode) Alef.	2	H		Slovakia	Matiaska, ONO von Presov		49.0617	21.5817	CSK-74	2	2	4	4	6	5	2	6	8	11	6	2	3	13	10	16	2	19	2	65	11.5	75		365
366	HOR7364	Hordeum vulgare L. convar. distichon (L.) Alef. var. nutans (Rode) Alef.	2	H		Slovakia	Matiaska, ONO von Presov		49.0617	21.5817	CSK-74	2	2	4	4	4	5	3	3	8	6	1	8	13	12	1	10	Admixed	Admixed	Admixed	66	11	80		366
367	HOR7365	Hordeum vulgare L. convar. distichon (L.) Alef. var. nutans (Rode) Alef.	2	H		Slovakia	Matiaska, ONO von Presov		49.0617	21.5817	CSK-74	2	2	4	4	4	5	3	3	8	6	1	8	13	12	1	10	5	3	13	61	9.75	80		367
368	HOR7366	Hordeum vulgare L. convar. distichon (L.) Alef. var. nutans (Rode) Alef.	2	H		Slovakia	Matiaska, ONO von Presov		49.0617	21.5817	CSK-74	2	2	4	4	6	5	2	6	8	11	6	2	3	13	10	16	2	19	2	63	11.5	65		NS
369	HOR7367	Hordeum vulgare L. convar. distichon (L.) Alef. var. nutans (Rode) Alef.	2	H		Slovakia	Westlich Presov		49.0017	21.24	CSK-74	2	2	4	4	6	5	2	6	8	11	6	2	3	13	10	16	2	19	2	64	10.75	89		NS
370	HOR7368	Hordeum vulgare L. convar. distichon (L.) Alef. var. nutans (Rode) Alef.	2	H		Slovakia	Vázec westlich Svit		49.0925	20.0575	CSK-74	2	2	4	4	4	5	3	3	8	6	1	8	13	12	1	10	18	3	15	64	10	80		NS
371	HOR7369	Hordeum vulgare L. convar. distichon (L.) Alef. var. nutans (Rode) Alef.	2	H		Slovakia	Valaská Dubová		49.1403	19.2928	CSK-74	2	2	4	4	4	5	3	3	8	6	1	8	13	12	1	10	5	3	13	61	11	85		371
372	HOR7370	Hordeum vulgare L. convar. distichon (L.) Alef. var. nutans (Rode) Alef.	2	H		Slovakia	Horní Stefanov südwestlich desOrava-Stausees; Höhe: ca.600	600	49.3639	19.5278	CSK-74	2	2	4	4	4	5	3	3	8	6	1	8	13	12	1	10	18	3	15	59	9.75	95		372
373	HOR7371	Hordeum vulgare L. convar. distichon (L.) Alef. var. erectum (Rode) Alef.	2	H		Slovakia	Horní Stefanov südwestlich desOrava-Stausees; Höhe: ca.600	600	49.3639	19.5278	CSK-74	2	2	4	4	4	5	3	3	8	6	1	8	13	12	1	10	18	3	15	62	8	85		NS
374	HOR7372	Hordeum vulgare L. convar. distichon (L.) Alef. var. nutans (Rode) Alef.	2	H		Slovakia	Breza, südöstl. Vorland der Slowakischen Beskiden		49.3947	19.4014	CSK-74	2	2	4	4	4	5	3	3	8	6	1	8	13	12	1	10	5	3	13		10.25	60		374
375	HOR7373	Hordeum vulgare L. convar. distichon (L.) Alef. var. nutans (Rode) Alef.	2	H		Slovakia	Oravská Lesná, Rand der Slowakischen Beskiden		49.3692	19.1858	CSK-74	2	2	4	4	6	5	2	6	8	11	6	2	3	13	10	16	2	19	2	63	11.5	94		375
376	HOR7374	Hordeum vulgare L. convar. distichon (L.) Alef. var. nutans (Rode) Alef.	2	H		Slovakia	Oravská Lesná, Rand der Slowakischen Beskiden		49.3692	19.1858	CSK-74	2	2	4	4	4	5	3	3	8	6	1	8	13	12	1	10	18	3	15	60	9.75	89		376
377	HOR7376	Hordeum vulgare L. convar. distichon (L.) Alef. var. nutans (Rode) Alef.	2	H		Slovakia	Klubina, Rand der SlowakischenBeskiden		49.3572	18.8928	CSK-74	2	Admixed	4	4	6	5	2	6	8	11	4	2	3	13	10	16	10	1	11	63	12	91		NS
378	HOR7377	Hordeum vulgare L. convar. distichon (L.) Alef. var. nutans (Rode) Alef.	2	H		Slovakia	Klubina, Rand der SlowakischenBeskiden		49.3572	18.8928	CSK-74	2	2	4	4	4	5	3	3	8	6	1	8	13	12	1	10	Admixed	Admixed	Admixed	65	10	79		378
379	HOR7378	Hordeum vulgare L. convar. distichon (L.) Alef. var. nutans (Rode) Alef.	2	H		Slovakia	Klubina, Rand der SlowakischenBeskiden		49.3572	18.8928	CSK-74	2	2	4	4	6	5	2	6	8	11	6	2	3	13	10	16	Admixed	19	Admixed	60	12.5	91		NS
380	HOR7389	Hordeum vulgare L. convar. distichon (L.) Alef. var. nutans (Rode) Alef.	2	H		Slovakia	Tisovské Lazy		48.8	19.6778	CSK-74	2	2	4	4	4	5	3	3	8	6	1	8	13	12	1	10	5	3	13	59	10.75	80		380
381	HOR7390	Hordeum vulgare L. convar. distichon (L.) Alef. var. nutans (Rode) Alef.	2	H		Slovakia	Muránska Zdychava nördlich Revúca, Slowakisches Erzgebirge		48.7383	20.1392	CSK-74	2	2	4	4	4	5	3	3	8	6	1	8	13	12	1	10	18	3	Admixed	66	11	85		381
382	HOR7391	Hordeum vulgare L. convar. distichon (L.) Alef. var. nutans (Rode) Alef.	2	H		Slovakia	Matiaska, ONO von Presov		49.0617	21.5817	CSK-74	2	2	4	4	4	5	3	3	8	6	1	8	13	12	1	10	18	3	15	65	10.5	84		382
383	HOR7392	Hordeum vulgare L. convar. distichon (L.) Alef. var. nutans (Rode) Alef.	2	H		Slovakia	Sobotiste, Weiße Karpaten		48.7581	17.4269	CSK-74	2	2	4	4	4	5	3	3	8	6	1	8	13	12	1	10	5	3	13	66	12.5	85		NS
384	HOR7393	Hordeum vulgare L. convar. distichon (L.) Alef. var. nutans (Rode) Alef.	2	H		Slovakia	Tisovské Lazy		48.8	19.6778	CSK-74	2	2	4	4	4	5	3	3	8	6	1	8	13	12	1	10	18	3	15	64	11.75	90		384
387	HOR8615	Hordeum vulgare L. convar. distichon (L.) Alef. var. nutans (Rode) Alef.	2	H		Slovakia	Kojsov, Slowakisches Erzgebirge		48.8217	20.9881	CSK-77	2	2	4	4	6	5	2	6	8	11	Admixed	2	3	13	10	16	5	Admixed	13	66	9.5	69		387
389	HOR8618	Hordeum vulgare L. convar. distichon (L.) Alef. var. nutans (Rode) Alef.	2	H		Slovakia	Inovec, südliches Vihorlat-Gebirge	400	48.4167	18.55	CSK-77	2	2	4	4	4	5	3	3	8	6	1	8	13	12	1	10	5	3	13	69	10.5	69		NS
390	HOR8620	Hordeum vulgare L. convar. distichon (L.) Alef. var. nutans (Rode) Alef.	2	H		Slovakia	Starina, Niedere Beskiden		49.3256	20.8278	CSK-77	2	2	4	4	4	5	3	3	8	6	1	Admixed	13	12	1	10	5	Admixed	13	69	12.25	75		NS
394	HOR8627	Hordeum vulgare L. convar. distichon (L.) Alef. var. nutans (Rode) Alef.	2	H		Slovakia	Starina, Niedere Beskiden		49.3256	20.8278	CSK-77	2	2	4	4	6	5	2	6	8	11	Admixed	2	3	13	10	16	5	Admixed	13	66	10.5	75		394
395	HOR8629	Hordeum vulgare L. convar. distichon (L.) Alef. var. nutans (Rode) Alef.	2	H		Slovakia	Starina, Niedere Beskiden		49.3256	20.8278	CSK-77	2	2	4	4	4	5	3	3	8	6	1	8	13	12	1	10	18	3	15	64	12	95		395
396	HOR8630	Hordeum vulgare L. convar. distichon (L.) Alef. var. nutans (Rode) Alef.	2	H		Slovakia	Starina, Niedere Beskiden		49.3256	20.8278	CSK-77	2	2	4	4	4	5	3	Admixed	8	Admixed	Admixed	Admixed	Admixed	Admixed	Admixed	Admixed	Admixed	Admixed	Admixed	70	11.5	75		396
397	HOR8631	Hordeum vulgare L. convar. distichon (L.) Alef. var. nutans (Rode) Alef.	2	H		Slovakia	Starina, Niedere Beskiden		49.3256	20.8278	CSK-77	2	2	4	4	4	5	3	3	8	6	1	8	13	12	1	10	5	Admixed	13	69	10	75		NS
398	HOR8632	Hordeum vulgare L. convar. distichon (L.) Alef. var. nutans (Rode) Alef.	2	H		Slovakia	Ruské, Niedere Beskiden		48.5281	22.1411	CSK-77	2	2	4	4	4	5	3	3	8	6	1	Admixed	Admixed	12	Admixed	10	5	3	13					*
399	HOR8633	Hordeum vulgare L. convar. distichon (L.) Alef. var. nutans (Rode) Alef.	2	H		Slovakia	Ruské, Niedere Beskiden		48.5281	22.1411	CSK-77	2	2	4	4	4	5	3	3	8	6	1	8	13	12	1	10	18	3	15	63	11	94		399
400	HOR8634	Hordeum vulgare L. convar. distichon (L.) Alef. var. nutans (Rode) Alef.	2	H		Slovakia	Ruské, Niedere Beskiden		48.5281	22.1411	CSK-77	2	2	4	4	4	5	3	3	8	6	1	8	13	12	1	10	18	3	15	61	10.5	95		400
401	HOR8635	Hordeum vulgare L. convar. distichon (L.) Alef. var. nutans (Rode) Alef.	2	H		Slovakia	Ruské, Niedere Beskiden		48.5281	22.1411	CSK-77	2	2	4	4	6	5	2	6	8	11	Admixed	2	3	13	10	16	Admixed	Admixed	Admixed	59	8.25	82	III	401
402	HOR8636	Hordeum vulgare L. convar. distichon (L.) Alef. var. nutans (Rode) Alef.	2	H		Slovakia	Ulicské Krivé, Niedere Beskiden		48.9911	22.4381	CSK-77	2	2	4	4	4	5	3	3	8	6	1	8	13	12	1	10	18	3	Admixed	61	9.5	100		402
403	HOR8637	Hordeum vulgare L. convar. distichon (L.) Alef. var. nutans (Rode) Alef.	2	H		Slovakia	Zboj, Niedere Beskiden		49.0281	22.0389	CSK-77	2	2	4	4	6	5	2	6	8	11	6	2	3	13	10	16	2	19	2	60	9	80		NS
404	HOR8638	Hordeum vulgare L. convar. distichon (L.) Alef. var. nutans (Rode) Alef.	2	H		Slovakia	Kalná Raztoka, Niedere Beskiden		48.9675	22.4814	CSK-77	2	2	4	4	4	5	3	3	8	6	1	8	13	12	1	10	5	Admixed	13	67	11.75	84		404
405	HOR8639	Hordeum vulgare L. convar. distichon (L.) Alef. var. nutans (Rode) Alef.	2	H		Slovakia	Kalná Raztoka, Niedere Beskiden		48.9675	22.3144	CSK-77	2	2	4	4	4	5	3	3	8	6	1	8	13	12	1	10	5	3	13					*
406	HOR8640	Hordeum vulgare L. convar. distichon (L.) Alef. var. nutans (Rode) Alef.	2	H		Slovakia	Kalná Raztoka, Niedere Beskiden		48.9675	22.3144	CSK-77	2	2	4	4	4	5	3	3	8	6	1	8	13	12	1	10	5	3	13	59	9	91		NS
407	HOR8641	Hordeum vulgare L. convar. distichon (L.) Alef. var. nutans (Rode) Alef.	2	H		Slovakia	Kalná Raztoka, Niedere Beskiden		48.9675	22.3144	CSK-77	2	2	4	4	4	5	3	3	8	6	1	8	13	12	1	10	5	3	13	68	8.75	70		407
408	HOR8642	Hordeum vulgare L. convar. distichon (L.) Alef. var. nutans (Rode) Alef.	2	H		Slovakia	Kalná Raztoka, Niedere Beskiden		48.9675	22.3144	CSK-77	2	Admixed	4	4	6	5	2	6	8	11	4	2	3	13	10	16	Admixed	Admixed	Admixed	68	9.75	85		NS
409	HOR8643	Hordeum vulgare L. convar. distichon (L.) Alef. var. nutans (Rode) Alef.	2	H		Slovakia	Kalná Raztoka, Niedere Beskiden		48.9675	22.3144	CSK-77	2	2	4	4	4	5	3	3	8	6	1	8	13	12	1	10	5	Admixed	13	71	10.75	75		409
410	HOR8644	Hordeum vulgare L. convar. distichon (L.) Alef. var. nutans (Rode) Alef.	2	H		Slovakia	Svetlice, Niedere Beskiden		49.1706	22.0389	CSK-77	2	2	4	4	Admixed	5	Admixed	6	8	11	Admixed	2	3	13	10	Admixed	5	Admixed	13					*
411	HOR8645	Hordeum vulgare L. convar. distichon (L.) Alef. var. nutans (Rode) Alef.	2	H		Slovakia	Vyrava, Niedere Beskiden		49.1917	22.0056	CSK-77	2	2	4	4	6	5	2	6	8	11	6	2	3	13	10	16	2	19	2	60	10.25	74		NS
412	HOR8646	Hordeum vulgare L. convar. distichon (L.) Alef. var. nutans (Rode) Alef.	2	H		Slovakia	Ol'sinkov, Niedere Beskiden		49.2094	22.0492	CSK-77	2	2	4	4	6	5	2	6	8	11	Admixed	2	3	13	10	16	Admixed	Admixed	Admixed	59	9	80		412
413	HOR8647	Hordeum vulgare L. convar. distichon (L.) Alef. var. nutans (Rode) Alef.	2	H		Slovakia	Svidník, Niedere Beskiden		49.3061	21.6517	CSK-77	2	2	4	4	4	5	3	3	8	6	1	8	13	12	1	10	18	3	15	60	8.5	91		413
414	HOR8648	Hordeum vulgare L. convar. distichon (L.) Alef. var. nutans (Rode) Alef.	2	H		Slovakia	Krajné Cierno, Niedere Beskiden		49.3497	21.6633	CSK-77	2	2	4	4	4	5	3	3	8	6	1	8	13	12	1	10	5	3	13	66	11	70		414
415	HOR8649	Hordeum vulgare L. convar. distichon (L.) Alef. var. nutans (Rode) Alef.	2	H		Slovakia	Príkra, Niedere Beskiden		49.3622	21.7383	CSK-77	2	2	4	4	4	5	3	3	8	6	1	8	13	12	1	10	18	3	15	61	12.5	75		415
416	HOR8650	Hordeum vulgare L. convar. distichon (L.) Alef. var. nutans (Rode) Alef.	2	H		Slovakia	Mirol'a, Niedere Beskiden		49.3292	21.7319	CSK-77	2	Admixed	4	4	6	5	2	6	8	11	4	2	3	13	10	16	5	Admixed	Admixed	67	8.75	75		NS
417	HOR8651	Hordeum vulgare L. convar. distichon (L.) Alef. var. nutans (Rode) Alef.	2	H		Slovakia	Mirol'a, Niedere Beskiden		49.3292	21.7319	CSK-77	2	2	4	4	6	5	2	6	8	11	6	2	3	13	10	16	2	19	2	64	8.75	85		417
418	HOR8652	Hordeum vulgare L. convar. distichon (L.) Alef. var. nutans (Rode) Alef.	2	H		Slovakia	Mirol'a, Niedere Beskiden		49.3292	21.7319	CSK-77	2	2	4	4	6	5	2	6	8	11	6	2	3	13	10	16	2	19	2	69	11.75	80		NS
419	HOR8653	Hordeum vulgare L. convar. distichon (L.) Alef. var. nutans (Rode) Alef.	2	H		Slovakia	Varechovce, Niedere Beskiden		49.2986	21.9794	CSK-77	2	2	4	4	4	5	3	3	8	6	1	8	13	12	1	10	18	3	15	63	9.75	60		NS
420	HOR8654	Hordeum vulgare L. convar. distichon (L.) Alef. var. nutans (Rode) Alef.	2	H		Slovakia	Krajná Porúbka, Niedere Beskiden		49.4142	21.6472	CSK-77	2	2	4	4	4	5	3	3	8	6	1	8	13	12	1	10	5	Admixed	13					*
421	HOR8655	Hordeum vulgare L. convar. distichon (L.) Alef. var. nutans (Rode) Alef.	2	H		Slovakia	Hutka, Niedere Beskiden		49.3969	21.4306	CSK-77	2	2	4	4	4	5	3	3	8	6	1	Admixed	Admixed	12	Admixed	10	5	3	13					*
422	HOR8656	Hordeum vulgare L. convar. distichon (L.) Alef. var. nutans (Rode) Alef.	2	H		Slovakia	Hutka, Niedere Beskiden		49.3969	21.4306	CSK-77	2	2	4	4	4	5	3	Admixed	8	Admixed	1	Admixed	Admixed	12	1	10	5	Admixed	13					*
423	HOR8657	Hordeum vulgare L. convar. distichon (L.) Alef. var. nutans (Rode) Alef.	2	H		Slovakia	Cigel'ka, Niedere Beskiden		49.4892	21.1483	CSK-77	2	2	4	4	4	5	3	3	8	6	1	8	13	12	1	10	5	3	13	64	7.5	90		NS
424	HOR8660	Hordeum vulgare L. convar. distichon (L.) Alef. var. nutans (Rode) Alef.	2	H		Slovakia	Hutka, Niedere Beskiden		49.3969	21.4306	CSK-77	2	2	4	4	4	5	3	3	8	6	1	8	13	12	1	10	5	3	13					*
425	HOR8675	Hordeum vulgare L. convar. distichon (L.) Alef. var. nutans (Rode) Alef.	2	H		Slovakia	Inovec, südliches Vihorlat-Gebirge	400	48.8019	18.1139	CSK-77	2	2	4	4	6	5	2	6	8	11	Admixed	2	3	13	10	16	5	Admixed	13	74	8.25	45		425
426	HOR8676	Hordeum vulgare L. convar. distichon (L.) Alef. var. nutans (Rode) Alef.	2	H		Slovakia	Rusky Potok, Niedere Beskiden		49.0286	22.41	CSK-77	2	2	4	4	4	5	3	3	8	6	1	8	13	12	1	10	Admixed	3	15					*
427	HOR8678	Hordeum vulgare L. convar. distichon (L.) Alef. var. nutans (Rode) Alef.	2	H		Slovakia	Rusky Potok, Niedere Beskiden		49.0286	22.41	CSK-77	2	2	4	4	4	5	3	3	8	6	1	8	13	12	1	10	5	3	13					*
428	HOR8679	Hordeum vulgare L. convar. distichon (L.) Alef. var. nutans (Rode) Alef.	2	H		Slovakia	Snina		48.9875	22.1519	CSK-77	2	2	4	4	4	5	3	3	8	6	1	8	13	12	1	10	18	3	15	71	9.5	64		428
429	HOR8680	Hordeum vulgare L. convar. distichon (L.) Alef. var. nutans (Rode) Alef.	2	H		Slovakia	Starina, Niedere Beskiden		49.3256	20.8278	CSK-77	2	2	4	4	4	5	3	3	8	6	1	8	13	12	1	10	18	3	15	63	10.75	89		NS
430	HOR8681	Hordeum vulgare L. convar. distichon (L.) Alef. var. nutans (Rode) Alef.	2	H		Slovakia	Ruské, Niedere Beskiden		48.5281	22.1411	CSK-77	2	2	4	4	4	5	3	3	8	6	1	8	13	12	1	10	5	3	13					*
431	HOR8682	Hordeum vulgare L. convar. distichon (L.) Alef. var. nutans (Rode) Alef.	2	H		Slovakia	Ruské, Niedere Beskiden		48.5281	22.1411	CSK-77	2	2	4	4	4	5	3	3	8	6	1	8	13	12	1	10	18	3	15	65	9.75	91		NS
432	HOR8683	Hordeum vulgare L. convar. distichon (L.) Alef. var. nutans (Rode) Alef.	2	H		Slovakia	Krajné Cierno, Niedere Beskiden		49.3497	21.6633	CSK-77	2	2	4	4	4	5	3	3	8	6	1	8	13	12	1	10	5	3	13					*
433	HOR9636	Hordeum vulgare L. convar. distichon (L.) Alef. var. nutans (Rode) Alef.	2	H		Slovakia	Veletiny, nordwestl. Uher. Brod, nördliches Vorland der Biele Karpaty, Felder ca. 1,5 km nördl. des Ortes		49	18	CSK-81	2	2	4	4	6	5	2	6	8	11	Admixed	2	3	13	10	16	Admixed	Admixed	Admixed	66	10.75	65		433
434	HOR9637	Hordeum vulgare L. convar. distichon (L.) Alef. var. nutans (Rode) Alef.	2	H		Slovakia	Veletiny, nordwestl. Uher. Brod, nördliches Vorland der Biele Karpaty, Felder ca. 1,5 km nördl. des Ortes		49	18	CSK-81	2	2	4	4	4	5	3	3	8	6	1	8	13	12	1	10	5	3	13	68	9	70		NS
435	HOR9638	Hordeum vulgare L. convar. distichon (L.) Alef. var. nutans (Rode) Alef.	2	H		Slovakia	Veletiny, nordwestl. Uher. Brod, nördliches Vorland der Biele Karpaty, Felder ca. 1,5 km nördl. des Ortes		49	18	CSK-81	2	2	4	4	4	5	3	3	8	6	1	8	13	12	1	10	5	3	13					*
436	HOR9639	Hordeum vulgare L. convar. distichon (L.) Alef. var. nutans (Rode) Alef.	2	H		Slovakia	Veletiny, nordwestl. Uher. Brod, nördliches Vorland der Biele Karpaty, Felder ca. 1,5 km nördl. des Ortes		49	18	CSK-81	2	Admixed	4	4	6	5	2	6	8	11	4	2	3	13	10	16	Admixed	Admixed	Admixed	67	10.25	75		NS
437	HOR9640	Hordeum vulgare L. convar. distichon (L.) Alef. var. nutans (Rode) Alef.	2	H		Slovakia	Veletiny, nordwestl. Uher. Brod, nördliches Vorland der Biele Karpaty, Felder ca. 1,5 km nördl. des Ortes		49	18	CSK-81	2	Admixed	4	4	6	5	2	6	8	11	4	2	3	13	10	16	5	Admixed	Admixed	65	10.5	80		NS
438	HOR9641	Hordeum vulgare L. convar. distichon (L.) Alef. var. nutans (Rode) Alef.	2	H		Slovakia	Veletiny, nordwestl. Uher. Brod, nördliches Vorland der Biele Karpaty, Felder ca. 1 km südöstl. des Ortes		49	18	CSK-81	2	2	4	4	4	5	3	Admixed	8	Admixed	1	Admixed	13	12	1	10	5	Admixed	13	66	10	75		438
439	HOR9642	Hordeum vulgare L. convar. distichon (L.) Alef. var. nutans (Rode) Alef.	2	H		Slovakia	Veletiny, nordwestl. Uher. Brod, nördliches Vorland der Biele Karpaty, Felder ca. 1 km südöstl. des Ortes		49	18	CSK-81	2	2	4	4	4	5	Admixed	Admixed	8	Admixed	1	Admixed	13	12	Admixed	10	5	3	13	66	9.75	65		439
440	HOR9643	Hordeum vulgare L. convar. distichon (L.) Alef. var. nutans (Rode) Alef.	2	H		Slovakia	Veletiny, nordwestl. Uher. Brod, nördliches Vorland der Biele Karpaty, Felder ca. 1 km südöstl. des Ortes		49	18	CSK-81	2	2	4	4	4	5	3	3	8	6	1	8	13	12	1	10	5	3	13					*
441	HOR9644	Hordeum vulgare L. convar. distichon (L.) Alef. var. nutans (Rode) Alef.	2	H		Slovakia	Nivnice, südl. Uher. Brod, nördliches Vorland der Weißen Karpaten, Felder ca. 1 km südöstl. des Ortes		49	18	CSK-81	2	2	4	4	6	5	2	6	8	11	6	2	3	13	10	16	Admixed	19	Admixed	68	9.65	69		NS
442	HOR9645	Hordeum vulgare L. convar. distichon (L.) Alef. var. nutans (Rode) Alef.	2	H		Slovakia	Vyskovec, Biele Karpaty	500 - 750	49	18	CSK-81	2	Admixed	4	4	6	5	2	6	8	11	Admixed	2	3	Admixed	10	Admixed	Admixed	Admixed	Admixed	69	8	59		NS
443	HOR9646	Hordeum vulgare L. convar. distichon (L.) Alef. var. nutans (Rode) Alef.	2	H		Slovakia	Podbranc, westl. Myjava, BieleKarpaty, Ortsteil Hor. Dolina, kleine Felder im Myjava-Tal am Ortsrand der Siedlung		48.7647	17.3736	CSK-81	2	2	4	4	6	5	2	6	8	11	Admixed	2	3	13	10	16	Admixed	Admixed	Admixed	67	9.75	74		NS
444	HOR9647	Hordeum vulgare L. convar. distichon (L.) Alef. var. nutans (Rode) Alef.	2	H		Slovakia	Podbranc, westl. Myjava, BieleKarpaty, Ortsteil Hor. Dolina, kleine Felder im Myjava-Tal am Ortsrand der Siedlung		48.7647	17.3736	CSK-81	2	2	4	4	Admixed	5	Admixed	Admixed	8	Admixed	Admixed	Admixed	Admixed	Admixed	Admixed	Admixed	5	3	13	61	10	70		NS
445	HOR9648	Hordeum vulgare L. convar. distichon (L.) Alef. var. nutans (Rode) Alef.	2	H		Slovakia	Podbranc, westl. Myjava, BieleKarpaty, ca. 1 km nordwestl. Burg Branc		48.7647	17.3736	CSK-81	2	2	4	4	4	5	3	3	8	6	1	8	13	12	1	10	5	3	13					*
446	HOR9651	Hordeum vulgare L. convar. distichon (L.) Alef. var. nutans (Rode) Alef.	2	H		Slovakia	Podbranc, westl. Myjava, BieleKarpaty, Ortsteil Podzámok		48.7647	17.3736	CSK-81	2	2	4	4	4	5	3	3	8	6	1	8	13	12	1	10	18	3	15	60	11.75	90		*
447	HOR9652	Hordeum vulgare L. convar. distichon (L.) Alef. var. nutans (Rode) Alef.	2	H		Slovakia	Podbranc, westl. Myjava, BieleKarpaty, Ortsteil Podzámok		48.7647	17.3736	CSK-81	2	2	4	4	6	5	2	Admixed	8	Admixed	4	Admixed	5	Admixed	Admixed	Admixed	Admixed	Admixed	Admixed	61	10.75	90		NS
448	HOR9653	Hordeum vulgare L. convar. distichon (L.) Alef. var. nutans (Rode) Alef.	2	H		Slovakia	Podbranc, westl. Myjava, BieleKarpaty, Ortsteil U Matúsu		48.7647	17.3736	CSK-81	2	2	4	4	6	5	2	6	8	11	4	2	3	13	10	16	Admixed	Admixed	Admixed	62	10	70		NS
449	HOR9655	Hordeum vulgare L. convar. distichon (L.) Alef. var. nutans (Rode) Alef.	2	H		Slovakia	Nová Bosáca, Biele Karpaty, Nordrand des Ortes		48.8786	17.7953	CSK-81	2	Admixed	4	4	6	5	2	6	8	11	4	2	3	13	10	16	Admixed	Admixed	Admixed	62	9.9	90		NS
450	HOR9657	Hordeum vulgare L. convar. distichon (L.) Alef. var. nutans (Rode) Alef.	2	H		Slovakia	Predpoloma, nördl. Nová Bosáca, Biele Karpaty, Südhang nordöstl. des Ortes		48.915	17.8167	CSK-81	2	2	4	4	4	5	3	3	8	6	1	8	13	12	1	10	5	Admixed	13	61	11.75	80		NS
451	HOR9658	Hordeum vulgare L. convar. distichon (L.) Alef. var. nutans (Rode) Alef.	2	H		Slovakia	Predpoloma, nördl. Nová Bosáca, Biele Karpaty, Südhang nordöstl. des Ortes		48.915	17.8167	CSK-81	2	2	4	4	4	5	3	3	8	6	1	8	13	12	1	10	5	3	13	68	11.75	85		451
452	HOR9660	Hordeum vulgare L. convar. distichon (L.) Alef. var. nutans (Rode) Alef.	2	H		Slovakia	Predpoloma, nördl. Nová Bosáca, Biele Karpaty, Südhang nordöstl. des Ortes		48.915	17.8167	CSK-81	2	2	4	4	4	5	3	3	8	6	1	8	13	12	1	10	5	3	13	69	11.75	70		452
453	HOR9661	Hordeum vulgare L. convar. distichon (L.) Alef. var. nutans (Rode) Alef.	2	H		Slovakia	Vyskovec, Biele Karpaty	500 - 750	49	18	CSK-81	2	Admixed	4	4	6	5	2	6	8	11	4	2	3	13	10	16	10	1	11					*
454	HOR9662	Hordeum vulgare L. convar. distichon (L.) Alef. var. nutans (Rode) Alef.	2	H		Slovakia	Vyskovec, Biele Karpaty	500 - 750	49	18	CSK-81	2	2	4	4	6	5	2	6	8	11	4	2	3	13	10	16	Admixed	Admixed	Admixed	67	11.5	70		454
455	HOR9663	Hordeum vulgare L. convar. distichon (L.) Alef. var. nutans (Rode) Alef.	2	H		Slovakia	Vyskovec, Biele Karpaty	500 - 750	49	18	CSK-81	2	2	4	4	Admixed	5	Admixed	Admixed	8	Admixed	Admixed	Admixed	Admixed	Admixed	Admixed	Admixed	Admixed	Admixed	Admixed	45	10	70		NS
456	HOR9665	Hordeum vulgare L. convar. distichon (L.) Alef. var. nutans (Rode) Alef.	2	H		Slovakia	Vyskovec, Biele Karpaty	500 - 750	49	18	CSK-81	2	2	4	4	6	5	2	6	8	11	6	2	3	13	10	16	2	19	2	62	9	75		NS
457	HOR9666	Hordeum vulgare L. convar. distichon (L.) Alef. var. nutans (Rode) Alef.	2	H		Slovakia	Vyskovec, Biele Karpaty	500 - 750	49	18	CSK-81	2	Admixed	4	4	6	5	2	6	8	11	4	2	3	13	10	16	10	1	11					*
458	HOR9667	Hordeum vulgare L. convar. distichon (L.) Alef. var. nutans (Rode) Alef.	2	H		Slovakia	Vyskovec, Biele Karpaty	500 - 750	49	18	CSK-81	2	2	4	4	4	5	3	3	8	6	1	8	13	12	1	10	5	12	13					*
459	HOR9668	Hordeum vulgare L. convar. distichon (L.) Alef. var. nutans (Rode) Alef.	2	H		Slovakia	Vyskovec, Biele Karpaty	500 - 750	49	18	CSK-81	2	2	4	4	4	5	3	6	8	Admixed	1	2	Admixed	Admixed	Admixed	Admixed	5	Admixed	13	60	10	75		NS
460	HOR9670	Hordeum vulgare L. convar. distichon (L.) Alef. var. nutans (Rode) Alef.	2	H		Slovakia	Bosacky, östl. von Vyskovec, Biele Karpaty, Südhang ca. 1 km südöstl. von Mikulcin vrch; Höhe: ca.650	650	48.8833	17.8167	CSK-81	2	Admixed	4	4	6	5	2	6	8	11	4	2	3	13	10	16	Admixed	Admixed	Admixed	67	11.75	79		460
461	HOR9671	Hordeum vulgare L. convar. distichon (L.) Alef. var. nutans (Rode) Alef.	2	H		Slovakia	Bosacky, östl. von Vyskovec, Biele Karpaty, Südhang ca. 1 km südöstl. von Mikulcin vrch; Höhe: ca.650	650	48.8833	17.8167	CSK-81	2	2	4	4	4	5	Admixed	Admixed	8	Admixed	Admixed	Admixed	Admixed	Admixed	Admixed	Admixed	Admixed	Admixed	Admixed					*
462	HOR9672	Hordeum vulgare L. convar. distichon (L.) Alef. var. nutans (Rode) Alef.	2	H		Slovakia	Horná Súca, Biele Karpaty, Felder des Bauern Kramár, nordwestl. des Ortes, Horná Súca Nr. 967, nur eigenes Saatgut verwendet		49	18	CSK-81	2	2	4	4	4	5	3	3	8	6	1	8	13	12	1	10	5	3	13					*
463	HOR9673	Hordeum vulgare L. convar. distichon (L.) Alef. var. nutans (Rode) Alef.	2	H		Slovakia	Horná Súca, Biele Karpaty, Felder des Bauern Kramár, nordwestl. des Ortes, Horná Súca Nr. 967, nur eigenes Saatgut verwendet		49	18	CSK-81	2	2	4	4	6	5	2	6	8	11	6	2	3	13	10	16	2	19	2	65	11	70		463
464	HOR9674	Hordeum vulgare L. convar. distichon (L.) Alef. var. nutans (Rode) Alef.	2	H		Slovakia	Kroviniaci, nördl. von Horná Súca, Biele Karpaty, Westhang		49	18	CSK-81	2	2	4	4	6	5	2	6	8	11	6	2	3	13	10	16	2	19	2	66	10	100		NS
465	HOR9675	Hordeum vulgare L. convar. distichon (L.) Alef. var. nutans (Rode) Alef.	2	H		Slovakia	Kroviniaci, nördl. von Horná Súca, Biele Karpaty, Westhang		49	18	CSK-81	2	Admixed	4	4	6	5	2	6	8	11	Admixed	2	3	13	10	16	Admixed	Admixed	Admixed	66	8.75	61		465
[truncated: 1,060 more rows]
