# Supplementary material for: Genetic Diversity and Population Structure in a Legacy Collection of Spring Barley Landraces Adapted to a Wide Range of Climates
Source: PLoS One. 2014 Dec 26;9(12):e116164. doi: 10.1371/journal.pone.0116164 (PMC4277474; doi:10.1371/journal.pone.0116164)
Supplement: S6 Table — Overview of Köppen climates prevailing in Structure inferred groups. Variety - number of different climates within the group; *the few geographical outliers were not removed. (XLSX) (XLSX) [file pone.0116164.s017.xlsx]

## Sheet: Sheet1
Table S6.
STRUCTURE inferred group (K = 10)	Variety*	Köppen climate specific for the group	Köppen climate		Köppen climate group
G1	4	Cwb	warm temperate, winter dry		A	tropic
G2	4	BWh	hot desertclimate		B	dry
G3	7	Csa	warm temperate, summer dry		C	warm temperate
G4	4	Dfb	boreal climate, fully humid		D	boreal
G5	5	Aw	tropical, winterdry		E	polar
G6	6	BSk	steppe climate, wintercold		Köppen climate type
G7	8	Csa	warm temperate, summer dry		w	winter dry
G8	9	Cfb	warm temperate, fully humid		s	summer dry
G9	4	BSk	steppe climate, wintercold		f	fully humid
G10	7	Csa	warm temperate, summer dry		m	monsoon
					T	Tundra
					F	Permafrost
					W	desert climate
					S	steppe climate
					Köppen climate subtype
					h	hot (annual mean temp above 18degC)
					k	wintercold (annual mena temp below 18degC but hottest month above 18degC)
					a	warmest month above 22degC and at least 4 months above 10degC
					b	all months below 22degC but at least 4 months above 10degC
					c	1 to 3 months above 10degC, coldest month not below -38degC
					d	1 to 3 months above 10degC, coldest month below -38degC
